# Supplementary material for: A unique cerebellar pattern of microglia activation in a mouse model of encephalopathy of prematurity
Source: Glia. 2022 May 17;70(9):1699–719. doi: 10.1002/glia.24190 (PMC9545095; doi:10.1002/glia.24190)
Supplement: Supplementary file 2 — Figure S2 MRI segmentation. Example segmentation showing the registration of the DSURQE mouse brain MRI atlas to the minimum deformation template arising from the non‐linear MR image registration process. MR images are shown corresponding to approximately +2.96 to −8.12 mm from Bregma according to the mouse brain atlas of Paxinos and Watson (2nd Edition, Academic Press, 2001). [file GLIA-70-1699-s004.zip]

Archive with 3 entries (3 files):
- GLIA_24190_New supp fig 2_030922.tif
- GLIA_24190_OVERVIEW_Cerebellum_astro 2.tif
- GLIA_24190_suppl figure not for review 2.tif
