# Supplementary material for: A unique cerebellar pattern of microglia activation in a mouse model of encephalopathy of prematurity
Source: Glia. 2022 May 17;70(9):1699–719. doi: 10.1002/glia.24190 (PMC9545095; doi:10.1002/glia.24190)
Supplement: Supplementary file 8 — Table S2 Atlas‐based segmentation dataset, including absolute and relative volumes and statistical analysis of data from PBS and IL‐1β exposed mice. [file GLIA-70-1699-s010.xlsx]

## Sheet: Sheet1
	Absolute volumes (mm3)						Absolute volumes (mm3)						Absolute volumes (mm3)						Relative volumes (% total brain volume)
	P15						P60						Mixed-model ANOVA						Mixed-model ANOVA
	Saline		IL-1β				Saline		IL-1β				F-statistic			FDR-q value			F-statistic			FDR-q value
Atlas ROI	Mean	SD	Mean	SD	% change	Effect (SD)	Mean	SD	Mean	SD	% change	Effect (SD)	Age	Tx	Age:Tx	q-Age	q-Tx	q-Age:Tx	Age	Tx	Age:Tx	q-Age	q-Tx	q-Age:Tx
amygdala	8.7969	0.666908	8.26503	0.832698	-6.04603	-0.797506	10.1072	0.672516	9.6016	0.613762	-5.00243	-0.751812	35.3858	7.59406	0.238719	2.97389e-06	0.0406538	0.719329	2.14069	1.30636	0.992341	0.188455	0.805255	0.988191
anterior commissure: pars anterior	1.00435	0.0529251	0.989712	0.0701893	-1.45718	-0.276525	1.20059	0.08982	1.13797	0.0789523	-5.21552	-0.697139	57.7931	5.8089	3.17506	3.87783e-08	0.0640464	0.522936	8.81357	0.00148968	0.609423	0.00888637	0.991913	0.988191
anterior commissure: pars posterior	0.341605	0.0197073	0.326241	0.0271682	-4.49756	-0.779604	0.416732	0.0349264	0.399222	0.020122	-4.20165	-0.501328	109.944	9.45195	1.02194	5.1676e-11	0.0294575	0.534601	40.9287	0.578064	0.557178	1.91337e-06	0.805255	0.988191
basal forebrain	4.8732	0.375334	4.62313	0.443226	-5.13154	-0.666261	5.54503	0.425456	5.2279	0.323759	-5.71921	-0.745393	26.2681	6.40703	0.292028	2.8557e-05	0.0576437	0.713757	0.0017221	0.387984	0.478081	0.979469	0.819699	0.988191
bed nucleus of stria terminalis	1.16118	0.0988226	1.12164	0.106035	-3.40505	-0.400099	1.35183	0.14073	1.28256	0.0872416	-5.12417	-0.492219	30.6348	4.47201	0.839546	9.3029e-06	0.0942636	0.576453	1.0887	0.0671362	0.0158027	0.355814	0.949142	0.988191
cerebellar peduncle: inferior	0.689825	0.0534469	0.662507	0.0286737	-3.9602	-0.511132	0.817982	0.0243073	0.801834	0.0396768	-1.97419	-0.664347	111.017	4.70978	0.00995918	4.88892e-11	0.0902554	0.938824	10.5329	0.423425	1.7924	0.00459806	0.805255	0.988191
cerebellar peduncle: middle	0.977416	0.0597164	0.944104	0.0453501	-3.40815	-0.557833	1.24926	0.0822521	1.16564	0.0977486	-6.69343	-1.01661	119.818	11.4502	3.80164	1.96297e-11	0.0215573	0.522936	56.9298	1.72833	0.668976	1.18336e-07	0.805255	0.988191
.cerebellar peduncle: superior	0.781443	0.06992	0.744094	0.0434997	-4.77959	-0.534179	0.993072	0.0936442	0.920547	0.0612251	-7.30312	-0.774476	98.9214	11.5294	2.31386	1.63779e-10	0.0215573	0.522936	31.5775	1.81901	0.0984929	1.34602e-05	0.805255	0.988191
cerebral aqueduct	0.477053	0.0229966	0.467935	0.0435711	-1.91132	-0.396494	0.529289	0.0525431	0.470231	0.0409284	-11.1578	-1.12398	3.4366	7.62852	4.19091	0.101431	0.0406538	0.522936	10.9478	0.9157	1.50762	0.00401399	0.805255	0.988191
cerebral peduncle	1.69296	0.128157	1.59644	0.0652308	-5.70103	-0.753108	2.21637	0.178103	2.11616	0.149806	-4.52157	-0.562679	177.074	9.34194	0.433793	2.58811e-13	0.0294575	0.645865	114.035	0.621937	1.17625	1.21181e-10	0.805255	0.988191
colliculus: inferior	4.79772	0.366021	4.64813	0.16998	-3.11798	-0.408698	5.75454	0.391868	5.41196	0.306067	-5.95319	-0.87422	72.1943	8.20687	1.95693	4.76732e-09	0.0347163	0.522936	8.47924	0.0575813	0.00107423	0.00984154	0.949142	0.988191
colliculus: superior	7.74892	0.61512	7.47157	0.33139	-3.57916	-0.450881	8.9333	0.5279	8.51535	0.579242	-4.67857	-0.791724	43.544	5.76391	0.62373	5.22022e-07	0.0640464	0.591566	0.807475	0.00675986	0.377076	0.417378	0.991068	0.988191
corpus callosum	11.4297	0.611009	11.1304	0.473412	-2.61888	-0.489894	13.5558	1.19045	12.7331	1.07448	-6.06945	-0.691135	41.0577	6.27245	2.30265	8.44508e-07	0.0600796	0.522936	7.14972	0.59863	0.655125	0.0164228	0.805255	0.988191
corticospinal tract/pyramids	1.30916	0.142211	1.26196	0.0801307	-3.60558	-0.331921	1.56206	0.0772149	1.53923	0.0898835	-1.46142	-0.295644	64.439	1.84441	0.000465004	1.32359e-08	0.258408	0.982926	8.66661	0.716449	1.29712	0.00937413	0.805255	0.988191
cuneate nucleus	0.266205	0.0237346	0.265108	0.0202328	-0.412088	-0.0462195	0.266435	0.0259634	0.268911	0.0270049	0.929294	0.0953635	0.0222916	0.0628689	0.147883	0.899189	0.813809	0.781695	14.3009	2.96215	0.962792	0.00145551	0.792686	0.988191
dentate gyrus of hippocampus	2.7426	0.1313	2.61661	0.103018	-4.59379	-0.959551	3.35339	0.225151	3.12049	0.292139	-6.94514	-1.0344	76.8852	10.7713	1.75343	2.48428e-09	0.0215573	0.522936	17.2976	1.69535	0.00265338	0.000539489	0.805255	0.988191
facial nerve (cranial nerve 7)	0.188199	0.0135775	0.181278	0.00906368	-3.67703	-0.509674	0.234883	0.0161043	0.226393	0.01928	-3.61468	-0.527207	97.738	4.956	0.62824	1.80284e-10	0.0858671	0.591566	23.375	0.00138939	0.239618	9.35049e-05	0.991913	0.988191
fasciculus retroflexus	0.232412	0.0129752	0.226666	0.0100228	-2.47224	-0.442829	0.280336	0.0250282	0.262319	0.0175795	-6.42699	-0.719876	67.3786	8.86058	3.51745	8.79696e-09	0.0322692	0.522936	11.1067	0.482927	0.695046	0.00388543	0.805255	0.988191
fimbria	2.70598	0.190872	2.59472	0.171866	-4.11146	-0.582879	3.2434	0.299914	3.06631	0.248724	-5.45992	-0.59046	56.6518	7.92358	1.56687	4.67406e-08	0.0370966	0.522936	12.7859	1.08404	0.0148806	0.00221722	0.805255	0.988191
fornix	0.569262	0.0412073	0.539523	0.0395607	-5.22415	-0.721696	0.671094	0.0664893	0.633427	0.0348089	-5.61288	-0.566523	52.9369	8.75172	0.67628	8.64235e-08	0.0322692	0.586433	5.90341	0.961488	0.315481	0.0286438	0.805255	0.988191
fourth ventricle	0.84138	0.0939557	0.799016	0.0918246	-5.03506	-0.450893	0.93596	0.0563222	0.8387	0.0590214	-10.3914	-1.72684	6.90936	9.56724	2.09438	0.021392	0.0294575	0.522936	2.42655	1.80091	0.176508	0.162578	0.805255	0.988191
fundus of striatum	0.163478	0.0114271	0.151712	0.0134297	-7.19749	-1.02969	0.185594	0.016382	0.175957	0.0130091	-5.19279	-0.588301	30.1681	8.48902	0.0723667	1.03823e-05	0.0325493	0.824419	0.898581	2.25917	1.7335	0.39756	0.805255	0.988191
globus pallidus	2.26511	0.187396	2.08655	0.0687528	-7.88323	-0.952871	3.0478	0.340178	2.8269	0.167803	-7.24774	-0.649355	177.803	18.2085	1.56006	2.58811e-13	0.0083042	0.522936	212.493	12.1783	0.160339	9.77384e-14	0.0738771	0.988191
habenular commissure	0.030154	0.00145344	0.0300057	0.00194427	-0.491919	-0.102056	0.0339025	0.00434079	0.034436	0.00352883	1.57363	0.122904	21.3594	0.00859845	0.00388602	0.000112708	0.932546	0.96278	0.0838416	2.94596	0.834518	0.804321	0.792686	0.988191
hippocampus	17.5027	0.973893	16.8901	0.583348	-3.49982	-0.628982	21.3138	1.11858	20.0725	1.60605	-5.82402	-1.10973	93.4943	9.32507	1.91213	2.96777e-10	0.0294575	0.522936	26.5302	0.437413	0.000781034	4.70139e-05	0.805255	0.988191
hypothalamus	8.95839	0.615279	8.58778	0.753375	-4.13694	-0.602334	10.2445	0.883764	9.78325	0.515161	-4.50253	-0.521929	34.219	4.90898	0.242692	3.79005e-06	0.0864955	0.719329	0.168095	0.00036108	0.524408	0.720723	0.995213	0.988191
inferior olivary complex	0.221614	0.0301088	0.217227	0.0165618	-1.97942	-0.145694	0.266219	0.0185472	0.263403	0.0168735	-1.05777	-0.151828	43.6694	0.638921	0.0333792	5.17984e-07	0.494612	0.878246	5.32796	0.97318	0.444881	0.0372267	0.805255	0.988191
internal capsule	2.15753	0.18786	1.98523	0.0861528	-7.98623	-0.917201	2.93433	0.324694	2.74773	0.229465	-6.35925	-0.574699	135.42	11.3238	0.735465	5.18243e-12	0.0215573	0.584918	146.064	5.56095	0.352269	6.10892e-12	0.647743	0.988191
interpedunclar nucleus	0.215403	0.0250527	0.202486	0.0235491	-5.99687	-0.51561	0.257727	0.0218801	0.244398	0.0296821	-5.17167	-0.609174	26.1362	3.31371	0.0826762	2.92509e-05	0.14673	0.823161	3.61288	0.212269	0.271831	0.086144	0.895954	0.988191
lateral olfactory tract	0.775013	0.0342539	0.753758	0.0430349	-2.74249	-0.620504	0.851755	0.0425684	0.796509	0.0608317	-6.48612	-1.29781	13.859	7.97271	2.46615	0.00134075	0.0370966	0.522936	20.3074	0.741461	0.465527	0.000218599	0.805255	0.988191
lateral septum	2.50927	0.226197	2.41922	0.179815	-3.58851	-0.398084	2.92009	0.245745	2.7696	0.184008	-5.15364	-0.612386	39.1074	5.96778	1.04797	1.3012e-06	0.0638816	0.530159	1.71825	0.140707	0.0183163	0.239665	0.917779	0.988191
lateral ventricle	2.53712	0.201708	2.47903	0.219059	-2.28979	-0.288014	2.93925	0.253383	2.75964	0.230529	-6.11072	-0.708843	24.2207	4.76752	1.89948	4.86338e-05	0.0899751	0.522936	0.125393	0.141611	0.329889	0.758922	0.917779	0.988191
mammillary bodies	0.390233	0.0291367	0.37666	0.0364286	-3.47821	-0.465842	0.472671	0.0425484	0.477292	0.0363213	0.977655	0.108608	69.5654	0.492449	0.226767	6.5498e-09	0.534851	0.723529	13.0365	1.45946	2.12255	0.00209851	0.805255	0.988191
mammilothalamic tract	0.239855	0.0134202	0.231447	0.0107031	-3.50546	-0.626521	0.267801	0.0216834	0.251172	0.0141519	-6.20955	-0.766911	24.8662	8.80187	1.47337	4.12314e-05	0.0322692	0.522936	4.57092	0.176225	0.0389629	0.0534674	0.907709	0.988191
medial lemniscus/medial longitudinal fasciculus	2.14495	0.164971	2.07374	0.0602424	-3.31979	-0.431639	2.62619	0.143085	2.53231	0.123866	-3.57475	-0.65611	135.201	6.96903	0.870427	5.18243e-12	0.0486351	0.568606	37.2723	0.187189	0.6607	4.02233e-06	0.907709	0.988191
medial septum	1.15515	0.0898164	1.09433	0.111133	-5.26569	-0.677235	1.33518	0.106484	1.2763	0.0654252	-4.41051	-0.553025	42.1557	5.89588	0.0858294	6.83803e-07	0.0640464	0.823161	1.45893	0.094184	0.816395	0.279657	0.937583	0.988191
medulla	22.692	1.7646	22.0374	0.97311	-2.8851	-0.371012	25.3648	1.35195	24.728	1.6709	-2.51087	-0.47108	29.1218	2.30722	0.0546121	1.33851e-05	0.209423	0.843183	0.251478	0.781711	0.948477	0.665399	0.805255	0.988191
midbrain	11.1774	0.823121	10.6277	0.524705	-4.91744	-0.667753	14.1788	1.24074	13.2446	0.975343	-6.58843	-0.752905	108.476	11.0229	1.76582	5.75226e-11	0.0215573	0.522936	43.6576	1.68757	0.000370262	1.12899e-06	0.805255	0.988191
nucleus accumbens	3.65225	0.274287	3.53676	0.279986	-3.16204	-0.421039	4.27404	0.314317	4.12006	0.262499	-3.60262	-0.48988	53.218	4.81901	0.760208	8.37151e-08	0.0890599	0.584846	5.49101	0.0166467	0.231243	0.0346654	0.980991	0.988191
olfactory bulbs	19.5481	0.897589	18.551	0.918661	-5.10097	-1.11091	20.1076	1.3938	18.5588	1.93835	-7.70261	-1.11122	0.389032	8.47332	0.817769	0.593044	0.0325493	0.577481	69.4131	3.4244	0.0237088	2.23819e-08	0.727519	0.988191
olfactory tubercle	2.73948	0.153178	2.67788	0.185764	-2.24854	-0.402136	3.33994	0.25947	3.23263	0.245908	-3.21318	-0.413607	79.156	3.17502	0.739414	1.95387e-09	0.14673	0.584918	14.4199	0.338694	0.154496	0.00141379	0.836259	0.988191
optic tract	1.44419	0.0833545	1.3731	0.0761154	-4.92234	-0.852835	1.794	0.13679	1.70439	0.096199	-4.995	-0.655094	140.678	11.0158	0.805985	4.34775e-12	0.0215573	0.577481	49.9175	0.515889	0.823405	4.33326e-07	0.805255	0.988191
periaqueductal grey	3.75051	0.248786	3.57811	0.201121	-4.59662	-0.692951	4.3111	0.30106	4.00594	0.271477	-7.0784	-1.01361	37.033	11.0589	1.48109	2.05702e-06	0.0215573	0.522936	7.24006e-05	1.12352	0.0105725	0.993262	0.805255	0.988191
pons	13.0938	0.937779	12.4372	0.569863	-5.01462	-0.700168	16.533	0.986121	15.735	0.919633	-4.82648	-0.80919	180.49	13.2929	1.25275	2.58811e-13	0.0180431	0.524077	75.3707	0.896516	0.494265	1.11866e-08	0.805255	0.988191
pontine nucleus	0.625612	0.0569457	0.609064	0.0446506	-2.64512	-0.290597	0.804601	0.0501198	0.773193	0.0671913	-3.9035	-0.626651	99.6633	3.20404	0.707802	1.57949e-10	0.14673	0.586433	27.8313	0.11786	0.0641416	3.51618e-05	0.924604	0.988191
posterior commissure	0.137873	0.00915421	0.136097	0.00873073	-1.28815	-0.194009	0.156286	0.0109618	0.14477	0.0114724	-7.36838	-1.05053	16.6179	5.33542	3.05384	0.00051845	0.0748206	0.522936	3.175	0.00114611	0.639838	0.107682	0.991913	0.988191
pre-para subiculum	1.98466	0.217223	1.9294	0.10135	-2.78421	-0.254379	2.26617	0.110634	2.11902	0.148779	-6.49322	-1.33004	20.7761	4.63177	1.10081	0.000133976	0.0903778	0.530159	0.974176	6.08653e-05	0.00525016	0.383948	0.995213	0.988191
stratum granulosum of hippocampus	0.696894	0.0320889	0.660044	0.0334238	-5.28782	-1.14839	0.842867	0.0529422	0.775217	0.0703036	-8.02622	-1.27781	68.8927	14.1052	2.01494	7.07568e-09	0.01549	0.522936	8.38466	2.87987	0.0133361	0.00999754	0.792686	0.988191
stria medullaris	0.653171	0.0345916	0.628367	0.028454	-3.79749	-0.717056	0.733736	0.0460436	0.695613	0.0470377	-5.19579	-0.827985	35.7366	8.64759	0.967785	2.77349e-06	0.0325493	0.541328	1.57881	0.118071	0.350462	0.260323	0.924604	0.988191
stria terminalis	0.705412	0.0715746	0.656599	0.0456333	-6.91983	-0.681992	0.914619	0.0938547	0.8596	0.0812446	-6.01542	-0.586205	71.1882	6.98757	0.529205	5.39796e-09	0.0486351	0.61524	46.1528	1.97973	0.138864	7.21117e-07	0.805255	0.988191
striatum	16.7492	1.58046	16.2845	1.02349	-2.7743	-0.294011	21.45	1.79582	20.6772	1.01909	-3.60277	-0.430329	133.162	5.14484	1.27647	5.76976e-12	0.0794613	0.523525	85.64	0.1037	0.107077	2.88018e-09	0.930976	0.988191
subependymale zone / rhinocele	0.0695747	0.00445084	0.0678368	0.00508284	-2.49788	-0.390463	0.0711559	0.00339266	0.0663247	0.00531245	-6.78953	-1.424	0.00987049	6.00855	1.80498	0.927293	0.0638816	0.522936	58.9697	0.174305	0.174765	1.08405e-07	0.907709	0.988191
superior olivary complex	0.49007	0.0529278	0.476417	0.0352436	-2.78589	-0.257951	0.609905	0.0406023	0.584728	0.051477	-4.12805	-0.620093	59.2146	2.7392	0.563815	3.06766e-08	0.17604	0.612014	13.3345	0.0849098	0.0574737	0.00195494	0.937705	0.988191
thalamus	14.6822	1.05205	14.0586	0.642216	-4.24789	-0.592829	17.1571	1.25518	16.157	0.953197	-5.82933	-0.796812	51.5865	8.99159	1.18638	1.10244e-07	0.0322692	0.526766	4.1013	0.73413	0.155905	0.0670189	0.805255	0.988191
third ventricle	0.909601	0.0541545	0.87823	0.0551565	-3.4489	-0.579291	1.00044	0.0729298	0.951551	0.0610236	-4.88656	-0.67033	18.6227	5.60856	0.534086	0.000264334	0.0678134	0.61524	4.47638	0.00188748	0.295004	0.0556478	0.991913	0.988191
ventral tegmental decussation	0.121919	0.00862042	0.114657	0.0123873	-5.95614	-0.84238	0.149053	0.0135413	0.138222	0.0146876	-7.26631	-0.799823	41.5003	6.98863	0.688854	7.77919e-07	0.0486351	0.586433	7.963	1.41698	0.0299342	0.0117052	0.805255	0.988191
lobules 1-2: lingula and central lobule (ventral)	1.95022	0.122671	1.79218	0.152534	-8.10369	-1.28832	2.4299	0.296904	2.03079	0.142562	-16.4247	-1.34422	35.0296	26.8462	6.3122	3.14452e-06	0.000859109	0.522936	3.21444	15.7255	2.62672	0.10621	0.0294944	0.988191
lobule 3: central lobule (dorsal)	1.9791	0.230163	1.80088	0.160996	-9.00508	-0.774319	2.58443	0.272863	2.32433	0.165339	-10.0641	-0.953226	73.122	14.0549	1.15977	4.27508e-09	0.01549	0.528765	27.2187	5.24184	0.00172733	4.06794e-05	0.649184	0.988191
lobules 4-5: culmen (ventral and dorsal)	3.63141	0.440842	3.57019	0.286074	-1.68571	-0.138859	4.55215	0.369747	4.32191	0.285541	-5.05786	-0.6227	54.5174	3.01705	1.44224	6.6683e-08	0.158517	0.522936	12.0146	0.0305881	0.0558419	0.00281291	0.972303	0.988191
lobule 6: declive	2.04116	0.214063	2.11364	0.211949	3.55082	0.338581	2.38174	0.157557	2.25275	0.194255	-5.41552	-0.818647	14.1826	0.778379	3.68194	0.00120242	0.462568	0.522936	0.20853	0.853725	1.25368	0.689968	0.805255	0.988191
lobule 7: tuber (or folium)	0.825435	0.097114	0.857662	0.0954093	3.90424	0.331847	0.879603	0.108158	0.813804	0.0944367	-7.48056	-0.608364	0.0389965	0.565794	2.80709	0.866465	0.515642	0.522936	10.4879	0.419549	1.26869	0.00463362	0.805255	0.988191
lobule 8: pyramis	1.2526	0.12046	1.2875	0.141659	2.78626	0.289728	1.30105	0.183571	1.21326	0.171965	-6.74748	-0.478224	0.129496	0.306431	1.45666	0.75946	0.618627	0.522936	13.0255	0.604793	0.45586	0.00209851	0.805255	0.988191
lobule 9: uvula	2.81933	0.202449	2.83469	0.27616	0.545023	0.0759005	2.8097	0.28232	2.65394	0.199887	-5.54388	-0.551737	2.27639	0.603316	0.922285	0.185114	0.502949	0.55226	33.5171	0.988255	0.0276801	8.64363e-06	0.805255	0.988191
lobule 10: nodulus	1.65113	0.199336	1.65127	0.280957	0.00826369	0.000684493	1.71069	0.0832778	1.63705	0.0932952	-4.30464	-0.884258	0.0867196	0.403528	0.394874	0.800439	0.57289	0.663263	8.22246	0.428595	0.00102371	0.0105353	0.805255	0.988191
anterior lobule (lobules 4-5)	1.67511	0.148419	1.56251	0.125234	-6.72186	-0.758651	2.13739	0.204516	1.90429	0.200294	-10.9059	-1.13977	49.8878	11.1404	1.74241	1.51633e-07	0.0215573	0.522936	12.1577	3.53916	0.143107	0.0026918	0.727519	0.988191
simple lobule (lobule 6)	5.11867	0.559661	5.01472	0.456529	-2.0308	-0.185737	6.28592	0.381497	5.72311	0.477128	-8.95355	-1.47528	33.6708	5.82078	3.06167	4.28594e-06	0.0640464	0.522936	2.97168	0.439896	0.874714	0.119685	0.805255	0.988191
crus 1: ansiform lobule (lobule 6)	4.70264	0.49261	4.65018	0.564443	-1.11553	-0.106493	5.30868	0.462214	4.86294	0.372503	-8.3966	-0.964378	6.36892	3.17917	2.0604	0.0269474	0.14673	0.522936	2.29749	0.0369442	0.446399	0.174155	0.963945	0.988191
crus 2: ansiform lobule (lobule 7)	3.26865	0.302132	3.32559	0.387027	1.74205	0.188466	3.49145	0.384747	3.28743	0.30234	-5.84332	-0.530262	0.611748	0.63237	1.60656	0.502974	0.494612	0.522936	9.40182	0.579995	0.371078	0.00705537	0.805255	0.988191
paramedian lobule (lobule 7)	3.36781	0.280783	3.48944	0.363289	3.61143	0.433168	3.46116	0.312485	3.47858	0.363604	0.503121	0.0557269	0.251075	0.207516	0.36537	0.679473	0.681718	0.667408	10.8502	3.99715	0.00312373	0.00412983	0.713736	0.988191
copula: pyramis (lobule 8)	2.06308	0.175053	2.12714	0.219013	3.10488	0.365925	2.20014	0.162368	2.13607	0.20452	-2.91172	-0.394548	1.51573	0.0644523	1.44578	0.277602	0.813809	0.522936	7.8501	2.00304	0.181516	0.0121954	0.805255	0.988191
flocculus (FL)	0.994136	0.0529706	0.940865	0.0428186	-5.35849	-1.00567	1.0977	0.10584	1.03643	0.0825906	-5.5812	-0.578844	15.4407	6.86991	0.431355	0.000768552	0.0486351	0.645865	0.856269	0.47878	0.225626	0.407652	0.805255	0.988191
paraflocculus (PFL)	4.19175	0.2116	4.0927	0.103997	-2.36294	-0.468092	4.25332	0.272249	4.11311	0.253508	-3.29638	-0.51499	0.168365	2.69169	0.0780184	0.725274	0.177263	0.823161	39.9571	1.26392	0.883887	2.29978e-06	0.805255	0.988191
trunk of arbor vita	3.20221	0.330019	3.07203	0.332091	-4.06508	-0.394439	4.41311	0.477179	4.11055	0.279051	-6.85587	-0.634054	129.942	8.42424	2.61477	7.32119e-12	0.0325493	0.522936	49.5809	0.925945	0.163686	4.36687e-07	0.805255	0.988191
lobule 1-2 white matter	0.106324	0.00788471	0.0952378	0.0101649	-10.4266	-1.40601	0.140934	0.0188306	0.114972	0.0100518	-18.4212	-1.3787	48.0749	28.3983	6.05207	2.10731e-07	0.000859109	0.522936	13.2871	17.4879	2.4173	0.00195494	0.0294944	0.988191
lobule 3 white matter	0.264697	0.0291963	0.242982	0.0231142	-8.20385	-0.74377	0.348147	0.0435582	0.313605	0.027369	-9.92161	-0.793003	67.1993	12.2695	1.55832	8.79696e-09	0.0215573	0.522936	23.5383	4.16358	0.0495514	9.07671e-05	0.713736	0.988191
trunk of lobules 1-3 white matter	0.137674	0.0140723	0.125197	0.0113164	-9.06326	-0.886691	0.204986	0.0313516	0.186426	0.0156018	-9.05398	-0.591976	178.403	15.6075	2.04369	2.58811e-13	0.0125605	0.522936	91.5835	4.84863	0.0320776	1.52987e-09	0.667431	0.988191
lobules 4-5 white matter	0.700949	0.080395	0.707546	0.0613655	0.941073	0.0820504	0.879902	0.0898188	0.840512	0.0628182	-4.47659	-0.438545	45.3906	1.4144	2.07187	3.63708e-07	0.309597	0.522936	8.583	0.494793	0.368987	0.00956002	0.805255	0.988191
lobules 6-7 white matter	0.701847	0.0921961	0.758745	0.10297	8.10683	0.617136	0.862347	0.0936663	0.796648	0.071333	-7.61855	-0.701408	12.0222	0.32843	5.87412	0.00261757	0.608756	0.522936	0.00399754	0.868632	3.14253	0.968237	0.805255	0.988191
lobule 8 white matter	0.165107	0.0176673	0.170582	0.021252	3.31651	0.309939	0.176979	0.0271115	0.161497	0.0238283	-8.74819	-0.571066	0.00160301	0.498599	1.9992	0.968304	0.534851	0.522936	8.57566	0.297421	0.828304	0.00956002	0.859433	0.988191
trunk of lobules 6-8 white matter	0.11841	0.0188813	0.126577	0.0155349	6.8978	0.432581	0.138574	0.0139808	0.128244	0.0154061	-7.45399	-0.73882	4.34348	0.199417	3.78746	0.0668248	0.683917	0.522936	0.960634	0.689371	1.5375	0.385009	0.805255	0.988191
lobule 9 white matter	0.385956	0.0382425	0.386774	0.0372494	0.211884	0.021384	0.393019	0.0512666	0.365432	0.0324805	-7.01926	-0.538109	0.890062	0.671876	0.759125	0.4119	0.494612	0.584846	21.3595	0.501184	0.041185	0.000161884	0.805255	0.988191
lobule 10 white matter	0.123674	0.0163871	0.123519	0.0228058	-0.125509	-0.00947225	0.129164	0.00820982	0.123831	0.00801383	-4.12912	-0.649629	0.193838	0.235772	0.200487	0.71186	0.663889	0.735939	6.09741	0.468645	0.0174778	0.0263389	0.805255	0.988191
anterior lobule white matter	0.0997768	0.00836058	0.0928548	0.00859498	-6.93749	-0.827933	0.132434	0.0151933	0.121306	0.0145739	-8.40273	-0.732436	64.1644	7.00588	0.69563	1.34907e-08	0.0486351	0.586433	23.8785	1.51881	0.00909786	8.35827e-05	0.805255	0.988191
simple lobule white matter	0.570865	0.0639558	0.555457	0.0531492	-2.69898	-0.24091	0.724163	0.052128	0.649549	0.066208	-10.3034	-1.43136	38.7794	6.91384	3.35609	1.38063e-06	0.0486351	0.522936	6.9099	1.15324	1.16145	0.0181692	0.805255	0.988191
crus 1 white matter	0.499254	0.0635026	0.490847	0.0722237	-1.68407	-0.1324	0.614196	0.0656218	0.547913	0.0538701	-10.792	-1.01009	16.4665	4.35407	2.79199	0.000540191	0.0974147	0.522936	0.765053	0.613912	1.00331	0.428498	0.805255	0.988191
trunk of simple and crus 1 white matter	0.14528	0.0210166	0.146595	0.0235827	0.905533	0.0625959	0.2061	0.0270269	0.182639	0.0200476	-11.3833	-0.868063	48.088	4.60313	5.25685	2.10731e-07	0.0903778	0.522936	16.9914	0.664462	2.56177	0.000590339	0.805255	0.988191
crus 2 white matter	0.316044	0.035992	0.328361	0.0476354	3.89749	0.342237	0.347277	0.0473497	0.321833	0.0334865	-7.32665	-0.537359	0.732528	0.381781	2.21174	0.458838	0.581094	0.522936	5.19266	0.496258	0.898919	0.0394584	0.805255	0.988191
paramedian lobule	0.23135	0.0265646	0.245527	0.0313285	6.12785	0.533671	0.24095	0.0268281	0.241702	0.0272753	0.311904	0.0280129	0.171651	0.423418	0.682982	0.725274	0.56602	0.586433	7.42844	3.8452	0.0778769	0.0146009	0.713953	0.988191
trunk of crus 2 and paramedian white matter	0.337508	0.0414417	0.3587	0.0534789	6.27902	0.511374	0.381274	0.0415368	0.369864	0.0277642	-2.99259	-0.274695	4.95745	0.00651561	2.41117	0.0503279	0.936153	0.522936	1.14767	1.64821	0.77978	0.343688	0.805255	0.988191
copula white matter	0.110628	0.00997606	0.112983	0.0129047	2.12886	0.236076	0.118414	0.0111588	0.108564	0.0104758	-8.31826	-0.882708	0.122742	1.3255	3.07695	0.761846	0.325422	0.522936	12.3542	0.239368	1.02074	0.00255499	0.883504	0.988191
paraflocculus white matter	0.360118	0.0214077	0.352758	0.00967061	-2.04368	-0.343786	0.369443	0.0322796	0.356815	0.0248222	-3.41818	-0.391214	0.582778	1.74917	0.136582	0.508179	0.262854	0.788446	26.3216	1.1658	0.51165	4.86976e-05	0.805255	0.988191
flocculus white matter	0.0647627	0.00562031	0.0602223	0.00381591	-7.01073	-0.807844	0.0742115	0.00811459	0.0699801	0.0064916	-5.70182	-0.521457	19.8864	5.97733	0.249904	0.000176329	0.0638816	0.719329	0.73088	0.989716	0.201955	0.437264	0.805255	0.988191
dentate nucleus	0.24591	0.0322595	0.233458	0.0243891	-5.06337	-0.385975	0.347248	0.0327802	0.328347	0.0258822	-5.44316	-0.576607	135.214	6.44004	1.23969	5.18243e-12	0.0576437	0.524077	67.3143	0.671705	0.000222394	2.84786e-08	0.805255	0.988191
nucleus interpositus	0.269884	0.0336665	0.242052	0.0232371	-10.3125	-0.826695	0.429465	0.0629416	0.390448	0.0336204	-9.08507	-0.619896	214.477	15.5504	1.88356	8.5531e-14	0.0125605	0.522936	151.789	6.43898	0.0224364	5.43425e-12	0.511073	0.988191
fastigial nucleus	0.245773	0.0322016	0.229322	0.0290673	-6.69354	-0.510871	0.369115	0.0540708	0.338483	0.0272779	-8.29874	-0.566515	145.929	9.93839	2.22353	3.09303e-12	0.0279388	0.522936	71.3924	2.37229	0.135197	1.82846e-08	0.805255	0.988191
Cingulate cortex: area 24a	1.47248	0.0702868	1.45142	0.116879	-1.43039	-0.299663	1.53819	0.199497	1.49108	0.141446	-3.06294	-0.236164	1.7307	1.18314	0.438957	0.243293	0.353525	0.645865	11.0556	0.372465	0.0169911	0.00388642	0.819699	0.988191
Cingulate cortex: area 24a'	0.647912	0.0311744	0.644049	0.0761439	-0.596155	-0.123901	0.681481	0.0630305	0.668672	0.0603961	-1.87953	-0.203213	2.76626	0.656958	0.387069	0.141284	0.494612	0.663263	8.46433	0.961617	0.0299277	0.00984154	0.805255	0.988191
Cingulate cortex: area 24b	1.25943	0.0549506	1.23394	0.0900957	-2.02403	-0.463892	1.24728	0.130917	1.20314	0.0884521	-3.53932	-0.337201	0.214365	1.86523	0.364993	0.703196	0.257323	0.667408	47.9462	0.445603	0.141445	5.77165e-07	0.805255	0.988191
Cingulate cortex: area 24b'	0.456149	0.0210782	0.452996	0.0539822	-0.691222	-0.149586	0.474669	0.0401454	0.465269	0.0352011	-1.98021	-0.234134	1.7458	0.550738	0.251157	0.242841	0.518727	0.719329	12.9965	1.31419	0.116935	0.00209851	0.805255	0.988191
Cingulate cortex: area 25	0.488973	0.0370088	0.496557	0.0391282	1.55105	0.20493	0.514181	0.0317279	0.488141	0.02878	-5.06448	-0.820746	0.869423	1.60643	3.47919	0.415358	0.28103	0.522936	30.4727	1.23911	1.28404	1.75407e-05	0.805255	0.988191
Cingulate cortex: area 29a	0.695574	0.0519781	0.690126	0.0583678	-0.783206	-0.104809	0.730383	0.0497768	0.724391	0.0600705	-0.820463	-0.120388	3.51905	0.114	0.0018132	0.0978436	0.756813	0.972407	14.2152	4.0204	0.919218	0.00148067	0.713736	0.988191
Cingulate cortex: area 29b	0.393095	0.0307931	0.383122	0.0321717	-2.53705	-0.323871	0.414416	0.0298765	0.401651	0.0335641	-3.08017	-0.427249	3.54915	1.45753	0.0817547	0.0971209	0.30745	0.823161	18.7746	1.03735	0.699606	0.000337753	0.805255	0.988191
Cingulate cortex: area 29c	1.50333	0.0801179	1.49779	0.160526	-0.368671	-0.0691772	1.54869	0.100061	1.58113	0.115505	2.09491	0.32424	2.95698	0.124788	0.238046	0.128933	0.749721	0.719329	13.7532	6.52835	2.08144	0.00173363	0.511073	0.988191
Cingulate cortex: area 30	2.61511	0.163109	2.64033	0.244578	0.964307	0.154606	2.82223	0.211155	2.70928	0.25421	-4.00224	-0.534927	3.40509	0.540373	1.1145	0.102292	0.519775	0.530159	11.0843	1.79587	0.124704	0.00388543	0.805255	0.988191
Cingulate cortex: area 32	1.99999	0.0636966	1.994	0.172656	-0.299357	-0.0939943	1.96853	0.168445	1.9092	0.12952	-3.01416	-0.352249	0.901973	1.05321	0.799482	0.41123	0.37897	0.577481	58.4487	1.47093	0.000421005	1.08405e-07	0.805255	0.988191
Amygdalopiriform transition area	0.698423	0.0538464	0.670072	0.04248	-4.05941	-0.526533	0.830059	0.0566234	0.79485	0.0491833	-4.24165	-0.621795	62.1973	5.78112	0.519476	1.84851e-08	0.0640464	0.615498	11.8727	0.00905296	0.575078	0.00293931	0.986839	0.988191
Primary auditory cortex	1.36568	0.104924	1.36748	0.0820749	0.132177	0.017204	1.47139	0.145087	1.38685	0.142521	-5.74539	-0.582663	2.53672	1.72472	1.78551	0.160008	0.264749	0.522936	21.7931	0.546582	0.914018	0.000143855	0.805255	0.988191
Secondary auditory cortex: dorsal area	1.53458	0.112293	1.51988	0.109594	-0.958117	-0.130936	1.64386	0.141164	1.55423	0.145218	-5.45224	-0.634914	3.02835	2.34897	1.42763	0.124925	0.208231	0.522936	22.9155	0.217822	0.412964	0.000103518	0.895954	0.988191
Secondary auditory cortex: ventral area	1.54336	0.106296	1.54119	0.0970151	-0.140645	-0.0204209	1.65255	0.176456	1.53975	0.162395	-6.82597	-0.639271	1.3539	2.18778	1.99718	0.30468	0.22289	0.522936	25.7454	0.173917	1.01858	5.61526e-05	0.907709	0.988191
Caudomedial entorhinal cortex	3.88817	0.362019	3.85611	0.159352	-0.824644	-0.0885688	4.83195	0.291312	4.43756	0.33686	-8.16221	-1.35386	55.7417	6.04036	4.47178	5.41099e-08	0.0638816	0.522936	12.9434	0.0895892	2.60723	0.00211407	0.937583	0.988191
Cingulum	0.624453	0.0234545	0.61513	0.0451158	-1.493	-0.397498	0.714336	0.0604341	0.682079	0.0573872	-4.51576	-0.533768	24.7361	3.26708	1.53897	4.22771e-05	0.14673	0.522936	0.0199919	0.150295	0.0946972	0.911346	0.917779	0.988191
Claustrum	0.23231	0.0211567	0.232056	0.0171835	-0.109384	-0.0120109	0.268357	0.0205071	0.260963	0.0214563	-2.75527	-0.360558	25.661	1.0748	0.971079	3.31091e-05	0.376915	0.541328	0.383021	1.21618	0.00972021	0.584341	0.805255	0.988191
Cortex-amygdala transition zones	0.893227	0.048652	0.875804	0.0986637	-1.95054	-0.35811	1.05304	0.0960232	1.01723	0.105715	-3.40088	-0.37296	29.7511	1.95938	0.635703	1.14458e-05	0.247043	0.591566	1.85151	0.0620969	0.00995658	0.223614	0.949142	0.988191
Claustrum: dorsal part	0.308889	0.0276671	0.301727	0.0241761	-2.31863	-0.258864	0.328089	0.0280799	0.317487	0.0209961	-3.23165	-0.377591	4.81844	1.82198	0.270876	0.0534513	0.259791	0.719329	13.2894	0.628531	0.313531	0.00195494	0.805255	0.988191
Dorsal nucleus of the endopiriform	1.26587	0.103308	1.23075	0.128706	-2.7742	-0.339933	1.39639	0.0832449	1.34608	0.0983213	-3.60304	-0.604392	13.7599	2.90615	0.543897	0.00137558	0.163421	0.61524	1.83311	0.0407333	0.105195	0.224494	0.962342	0.988191
Dorsal intermediate entorhinal cortex	1.49645	0.119031	1.46203	0.0928279	-2.30039	-0.289203	1.73998	0.106502	1.65863	0.0882166	-4.67521	-0.763814	42.8692	4.01666	0.962691	5.94354e-07	0.110096	0.541328	0.830135	0.371306	0.0997313	0.412998	0.819699	0.988191
Dorsolateral entorhinal cortex	2.03647	0.167727	2.01808	0.120542	-0.903223	-0.109666	2.34045	0.152596	2.22439	0.128601	-4.95906	-0.7606	28.0853	2.3878	1.30434	1.75636e-05	0.207395	0.523525	0.38309	1.47507	0.00111931	0.584341	0.805255	0.988191
Dorsolateral orbital cortex	0.760037	0.0421077	0.764945	0.0660873	0.645729	0.116553	0.852339	0.0627767	0.824136	0.0880905	-3.30889	-0.449258	12.9381	1.07134	1.50468	0.00185655	0.376915	0.522936	0.910451	0.786133	0.2109	0.396851	0.805255	0.988191
Dorsal tenia tecta	0.714107	0.0533838	0.709883	0.0494155	-0.591399	-0.0791106	0.781443	0.0493061	0.741495	0.0503688	-5.11216	-0.810218	10.3796	3.54636	2.59395	0.0049492	0.137842	0.522936	11.1666	0.275337	0.501615	0.00384653	0.863405	0.988191
Ectorhinal cortex	2.58995	0.19549	2.57483	0.134315	-0.583783	-0.0773423	2.81751	0.185714	2.61685	0.209663	-7.12199	-1.08049	4.04343	3.4725	2.55594	0.0766882	0.139991	0.522936	46.9117	0.509244	1.46982	6.44892e-07	0.805255	0.988191
Frontal cortex: area 3	0.677489	0.0377076	0.68194	0.0342585	0.656985	0.11804	0.721787	0.0506538	0.701662	0.0478858	-2.78823	-0.397306	5.74738	1.18984	1.81678	0.035156	0.353525	0.522936	34.8057	4.68404	0.347174	6.64854e-06	0.667431	0.988191
Frontal association cortex	6.43181	0.258704	6.43872	0.374407	0.107478	0.0267208	6.63048	0.370322	6.38256	0.522859	-3.73922	-0.669493	0.588156	1.75811	1.83116	0.508179	0.262854	0.522936	46.9198	1.57324	0.249195	6.44892e-07	0.805255	0.988191
Intermediate nucleus of the endopiriform claustrum	0.539347	0.0434611	0.530116	0.0533264	-1.71166	-0.212415	0.634614	0.0368645	0.604531	0.0476478	-4.74041	-0.816052	35.0288	3.62817	1.65037	3.14452e-06	0.133634	0.522936	2.14236	0.00467439	0.114906	0.188455	0.991913	0.988191
Insular region: not subdivided	7.21184	0.585595	7.15953	0.638949	-0.725322	-0.0893264	7.6253	0.458598	7.3233	0.500769	-3.96049	-0.658529	2.92489	1.79608	1.12451	0.130179	0.261787	0.530159	24.807	0.924295	0.0778643	6.74987e-05	0.805255	0.988191
Lateral orbital cortex	2.72415	0.21119	2.74823	0.232572	0.883831	0.114006	2.95541	0.142622	2.8784	0.268411	-2.60551	-0.539914	6.8675	0.631741	1.18155	0.0215838	0.494612	0.526766	8.38549	2.32809	0.141954	0.00999754	0.805255	0.988191
Lateral parietal association cortex	0.1832	0.0100644	0.181511	0.0176046	-0.922003	-0.16783	0.190986	0.0172613	0.178318	0.0199227	-6.63265	-0.733863	0.209544	2.33282	1.48654	0.703196	0.208231	0.522936	19.3044	0.0145729	0.322917	0.00028806	0.980991	0.988191
Primary motor cortex	6.1114	0.222307	6.10025	0.353211	-0.182508	-0.0501728	6.49504	0.524404	6.25072	0.4913	-3.76171	-0.465909	4.26711	1.86788	1.62609	0.0688738	0.257323	0.522936	24.6235	1.27497	0.181058	6.97519e-05	0.805255	0.988191
Secondary motor cortex	6.05611	0.200102	6.08496	0.418401	0.476371	0.144174	6.22629	0.510822	5.93706	0.454533	-4.64535	-0.566212	0.0761436	1.76544	2.26015	0.809779	0.262854	0.522936	43.066	1.02827	0.480599	1.23277e-06	0.805255	0.988191
Medial entorhinal cortex	0.527881	0.048996	0.517549	0.0183829	-1.95724	-0.210872	0.66745	0.0496921	0.626831	0.0446523	-6.0857	-0.817415	78.8344	4.70054	2.01868	1.95387e-09	0.0902554	0.522936	26.923	0.0176426	0.133718	4.31047e-05	0.980991	0.988191
Medial orbital cortex	1.4113	0.0828327	1.4194	0.119708	0.573939	0.0977875	1.39433	0.0900284	1.34642	0.106372	-3.43611	-0.532171	1.44077	0.680702	1.08521	0.289551	0.494612	0.530159	58.1764	1.93927	0.0422812	1.08405e-07	0.805255	0.988191
Medial parietal association cortex	0.328592	0.0173894	0.331258	0.0416288	0.81134	0.153312	0.357341	0.0310879	0.333	0.0389487	-6.81173	-0.782978	1.83826	1.41508	1.95925	0.232647	0.309597	0.522936	8.26759	0.165051	0.722873	0.0104251	0.910501	0.988191
Piriform cortex	9.13436	0.673769	8.88475	0.812101	-2.73273	-0.37048	10.4301	0.493912	9.94743	0.722185	-4.62774	-0.977258	27.8965	4.36239	1.04794	1.82499e-05	0.0974147	0.530159	0.0352112	3.6545e-05	0.00693364	0.879975	0.995213	0.988191
Posterolateral cortical amygdaloid area	1.00189	0.0742521	0.93996	0.0797349	-6.18116	-0.834028	1.18396	0.0593776	1.12976	0.0497692	-4.578	-0.912831	82.658	10.8317	0.13062	1.25826e-09	0.0215573	0.78962	12.5006	0.832688	1.89168	0.00244412	0.805255	0.988191
Posteromedial cortical amygdaloid area	0.967102	0.075479	0.928776	0.0740715	-3.96301	-0.507775	1.14663	0.0604033	1.11997	0.052991	-2.32511	-0.441372	78.7503	4.07732	0.0697741	1.95387e-09	0.108049	0.824419	16.2441	0.426974	2.12779	0.000754916	0.805255	0.988191
Perirhinal cortex	2.38018	0.184985	2.35226	0.127933	-1.17287	-0.150912	2.64659	0.16239	2.48734	0.182736	-6.01707	-0.980644	11.9462	3.20446	1.62691	0.00266721	0.14673	0.522936	17.812	0.928082	0.199593	0.000459637	0.805255	0.988191
Parietal cortex: posterior area: rostral part	0.116303	0.00724876	0.112797	0.00599905	-3.01464	-0.483684	0.122106	0.0103026	0.112988	0.0117135	-7.46765	-0.885066	1.00572	5.26343	1.47491	0.383532	0.076206	0.522936	25.2685	0.44055	0.191111	6.3036e-05	0.805255	0.988191
Rostral amygdalopiriform area	0.525966	0.0419672	0.494387	0.0317545	-6.00398	-0.752465	0.61841	0.0324708	0.587552	0.0312399	-4.98983	-0.950317	69.7709	9.88473	0.12258	6.5498e-09	0.0279388	0.793342	9.03156	0.707295	1.9793	0.00817482	0.805255	0.988191
Primary somatosensory cortex	4.10876	0.253167	4.09883	0.202588	-0.241519	-0.0391972	4.40506	0.316749	4.22879	0.315096	-4.00139	-0.556477	5.77026	2.05434	1.73165	0.0351179	0.238177	0.522936	37.759	2.37054	0.404323	3.7121e-06	0.805255	0.988191
Primary somatosensory cortex: barrel field	9.88097	0.727553	9.69747	0.524024	-1.85712	-0.252218	10.8693	0.979942	10.2534	0.928379	-5.66658	-0.628523	8.10965	3.23505	1.32515	0.0125869	0.14673	0.523525	9.47307	0.0122261	0.202684	0.00691745	0.980991	0.988191
Primary somatosensory cortex: dysgranular zone	0.301561	0.0201232	0.295899	0.0116442	-1.87778	-0.2814	0.324369	0.0255065	0.307375	0.0255838	-5.23904	-0.666255	5.62904	3.52388	1.31076	0.0368626	0.137842	0.523525	25.0588	0.0796001	0.105983	6.40608e-05	0.939066	0.988191
Primary somatosensory cortex: forelimb region	3.55755	0.207679	3.50407	0.15362	-1.50328	-0.257514	3.90585	0.345206	3.70187	0.334595	-5.22246	-0.590898	9.008	3.21942	1.53958	0.00860908	0.14673	0.522936	9.8259	0.060737	0.261276	0.00602799	0.949142	0.988191
Primary somatosensory cortex: hindlimb region	2.41795	0.113076	2.38753	0.208003	-1.25835	-0.26908	2.61499	0.234292	2.46639	0.224199	-5.68261	-0.634251	4.49608	2.8224	1.53361	0.0623649	0.169603	0.522936	10.7048	0.0273941	0.253992	0.00433329	0.973652	0.988191
Primary somatosensory cortex: jaw region	0.706285	0.0443256	0.709085	0.0296045	0.396425	0.0631664	0.77059	0.0621402	0.744318	0.0606802	-3.40927	-0.422778	9.09318	1.41085	1.73639	0.00839036	0.309597	0.522936	15.74	2.86921	0.518609	0.000889157	0.792686	0.988191
Primary somatosensory cortex: shoulder region	0.205754	0.013592	0.199114	0.0119219	-3.22715	-0.488523	0.218115	0.0188514	0.202389	0.0192256	-7.21009	-0.834226	2.17382	5.44247	1.39906	0.192152	0.0722401	0.522936	19.5422	0.516686	0.136227	0.000270904	0.805255	0.988191
Primary somatosensory cortex: trunk region	0.461279	0.0254321	0.453822	0.0403528	-1.61659	-0.293212	0.483131	0.041516	0.450582	0.048515	-6.73706	-0.784007	0.527835	2.98945	1.39483	0.529225	0.159187	0.522936	20.0041	0.00239222	0.235854	0.000237	0.991913	0.988191
Primary somatosensory cortex: upper lip region	5.41785	0.342603	5.38524	0.21784	-0.602018	-0.0952018	5.82357	0.459192	5.56708	0.421548	-4.40434	-0.558568	5.87758	2.40547	1.66852	0.0336879	0.207395	0.522936	34.8972	1.56113	0.346499	6.64854e-06	0.805255	0.988191
Secondary somatosensory cortex	6.27601	0.474301	6.19162	0.419735	-1.34458	-0.177917	6.6585	0.601052	6.28888	0.484564	-5.55112	-0.614958	2.22474	2.69899	1.29685	0.187845	0.177263	0.523525	32.6795	0.267918	0.18471	1.03992e-05	0.863405	0.988191
Temporal association area	2.49881	0.183013	2.4987	0.118127	-0.00413975	-0.000565231	2.69207	0.198294	2.49774	0.209224	-7.21856	-0.980006	2.23305	3.27345	3.17471	0.187845	0.14673	0.522936	57.2794	0.443934	2.85531	1.18336e-07	0.805255	0.988191
Primary visual cortex	2.12884	0.178913	2.07513	0.11242	-2.52302	-0.300207	2.30303	0.160287	2.13808	0.195746	-7.16222	-1.02908	3.93214	4.32456	1.28314	0.0805779	0.0975736	0.523525	23.2602	0.0463364	0.154594	9.49663e-05	0.962342	0.988191
Primary visual cortex: binocular area	1.89129	0.138278	1.83509	0.118213	-2.97141	-0.406413	1.98438	0.128703	1.87527	0.202059	-5.49879	-0.847822	1.79642	3.40166	0.653491	0.237	0.143728	0.591566	25.1281	0.0120867	0.000738837	6.40608e-05	0.980991	0.988191
Primary visual cortex: monocular area	1.96529	0.128131	1.88971	0.0674186	-3.84578	-0.589871	2.01029	0.160714	1.90725	0.185099	-5.12558	-0.641132	0.441328	4.08314	0.260975	0.568283	0.108049	0.719329	44.2088	0.0125944	0.348487	1.04612e-06	0.980991	0.988191
Secondary visual cortex: lateral area	2.42981	0.194898	2.39259	0.142038	-1.53161	-0.190947	2.6171	0.170081	2.46093	0.248687	-5.9675	-0.918242	3.73074	2.97133	1.39101	0.0888758	0.159187	0.522936	20.7018	0.0418165	0.344014	0.000195996	0.962342	0.988191
Secondary visual cortex: mediolateral area	0.944238	0.0605382	0.922349	0.0537611	-2.31818	-0.361575	0.959485	0.0915487	0.911597	0.0927971	-4.99096	-0.523082	0.0153266	2.37223	0.496703	0.913717	0.207395	0.623045	37.1213	0.115676	0.0139921	4.02738e-06	0.924604	0.988191
Secondary visual cortex: mediomedial area	1.33453	0.0814667	1.31688	0.0860234	-1.32242	-0.21663	1.39246	0.120745	1.3322	0.130923	-4.32778	-0.499092	1.09257	1.62659	0.612908	0.362829	0.279683	0.591908	23.9119	0.59697	0.00124985	8.35827e-05	0.805255	0.988191
Claustrum: ventral part	0.555852	0.0438932	0.537665	0.0510367	-3.27191	-0.414347	0.584219	0.0422704	0.570857	0.0423099	-2.28718	-0.316111	4.984	2.04828	0.0907988	0.0501463	0.238177	0.823161	12.2886	0.283357	0.81108	0.00258898	0.863405	0.988191
Ventral nucleus of the endopiriform claustrum	0.387956	0.0319986	0.368291	0.0419033	-5.06876	-0.614545	0.439657	0.0313685	0.420314	0.0314408	-4.39961	-0.616645	22.1519	4.59209	0.217648	8.90381e-05	0.0903778	0.726104	0.218243	0.332635	0.552527	0.686636	0.836259	0.988191
Ventral intermediate entorhinal cortex	0.786672	0.0631101	0.76678	0.0400018	-2.5287	-0.315204	0.951267	0.0665398	0.904733	0.0575359	-4.89179	-0.69934	64.5182	4.5821	1.19832	1.32359e-08	0.0903778	0.526766	13.484	0.113326	0.0231616	0.00189131	0.924604	0.988191
Ventral orbital cortex	1.25351	0.0651698	1.26149	0.0901616	0.636454	0.122419	1.31051	0.0748127	1.27921	0.1167	-2.38867	-0.418429	2.10727	0.634077	1.06307	0.198485	0.494612	0.530159	33.9502	3.60002	0.0378715	7.98559e-06	0.727519	0.988191
Ventral tenia tecta	0.120028	0.00970026	0.120568	0.00913217	0.449988	0.0556801	0.140348	0.010962	0.132381	0.0115386	-5.67642	-0.726757	23.1892	1.98388	2.38659	6.55335e-05	0.245553	0.522936	0.00076885	0.501596	0.605161	0.984236	0.805255	0.988191
