# Supplementary material for: A unique cerebellar pattern of microglia activation in a mouse model of encephalopathy of prematurity
Source: Glia. 2022 May 17;70(9):1699–719. doi: 10.1002/glia.24190 (PMC9545095; doi:10.1002/glia.24190)
Supplement: Supplementary file 9 — Table S3 Differentially expressed gene (DEG) lists from RNAseq analysis of CD11B+ microglia from the cerebrum and cerebellum. [file GLIA-70-1699-s008.xlsx]

## Sheet: Feuil1
CEREBRUM IL1 vs PBS	log2FoldChange	padj	Gene name	CEREBELLUM IL1 vs PBS	log2FoldChange	padj	Gene name
ENSMUSG00000067219	5.36183	0.0109709	Nipal1	ENSMUSG00000067219	6.0133	0.00484168	Nipal1
ENSMUSG00000041481	4.89249	1.96315e-34	Serpina3g	ENSMUSG00000041481	5.08654	5.74278e-36	Serpina3g
ENSMUSG00000048534	4.74548	1.60741e-19	Jaml	ENSMUSG00000032726	4.84997	0.0157378	Bmp8a
ENSMUSG00000032068	4.67931	4.23816e-25	Plet1	ENSMUSG00000054072	4.84016	1.50377e-25	Iigp1
ENSMUSG00000006179	4.62163	1.58829e-14	Prss16	ENSMUSG00000078921	4.73188	4.28827e-11	Tgtp2
ENSMUSG00000041449	4.49847	5.70119e-14	Serpina3h	ENSMUSG00000006179	4.70378	5.97111e-11	Prss16
ENSMUSG00000031780	4.46911	1.69207e-07	Ccl17	ENSMUSG00000031780	4.53664	2.0323e-05	Ccl17
ENSMUSG00000079014	4.33998	7.71811e-18	Serpina3i	ENSMUSG00000067261	4.39697	0.040366	Foxd3
ENSMUSG00000066363	4.27498	7.25634e-19	Serpina3f	ENSMUSG00000032068	4.36441	6.32131e-20	Plet1
ENSMUSG00000085913	4.23364	0.0262707	Gm15601	ENSMUSG00000068303	4.18021	0.0169017	Spr-ps1
ENSMUSG00000091553	4.20198	5.02928e-24	Serpina3e-ps	ENSMUSG00000078922	4.18012	6.01786e-09	Tgtp1
ENSMUSG00000078922	4.10974	3.73852e-11	Tgtp1	ENSMUSG00000092920	3.83143	0.000607574	Mirt2
ENSMUSG00000021553	4.08816	4.13745e-06	Slc28a3	ENSMUSG00000056569	3.7283	2.82484e-05	Mpz
ENSMUSG00000054072	3.9052	3.5445e-18	Iigp1	ENSMUSG00000021553	3.69456	0.000844249	Slc28a3
ENSMUSG00000032726	3.86211	0.0376256	Bmp8a	ENSMUSG00000041449	3.6518	4.48391e-09	Serpina3h
ENSMUSG00000012428	3.67699	1.07916e-12	Steap4	ENSMUSG00000048534	3.63168	3.53533e-11	Jaml
ENSMUSG00000101304	3.56813	1.70821e-12	Plet1os	ENSMUSG00000023132	3.59915	3.15436e-06	Gzma
ENSMUSG00000026073	3.43321	1.21017e-17	Il1r2	ENSMUSG00000091553	3.55074	1.97973e-15	Serpina3e-ps
ENSMUSG00000097848	3.35686	3.25856e-08	Gm807	ENSMUSG00000012428	3.44501	1.38875e-10	Steap4
ENSMUSG00000039196	3.20477	2.62734e-07	Orm1	ENSMUSG00000056290	3.42494	1.6484e-05	Ms4a4b
ENSMUSG00000085810	3.1892	0.0242926	Gm16325	ENSMUSG00000094733	3.38713	4.23983e-10	Gm5416
ENSMUSG00000048752	3.13234	0.0231042	Prss50	ENSMUSG00000079014	3.35034	3.14439e-10	Serpina3i
ENSMUSG00000045534	3.05482	2.32934e-08	Kcna5	ENSMUSG00000050014	3.31871	5.10379e-05	Apol10b
ENSMUSG00000078921	3.02531	9.03838e-08	Tgtp2	ENSMUSG00000066363	3.29338	7.10999e-11	Serpina3f
ENSMUSG00000035896	2.98696	0.00271134	Rnase1	ENSMUSG00000079363	3.29073	2.32411e-20	Gbp4
ENSMUSG00000020407	2.89451	3.63976e-14	Upp1	ENSMUSG00000060183	3.13867	1.80219e-07	Cxcl11
ENSMUSG00000029379	2.89323	0.0019951	Cxcl3	ENSMUSG00000105096	3.114	1.38875e-10	Gbp10
ENSMUSG00000060183	2.84946	3.48084e-07	Cxcl11	ENSMUSG00000047222	3.11355	0.0195819	Rnase2a
ENSMUSG00000094733	2.82079	4.82604e-09	Gm5416	ENSMUSG00000026073	3.07456	1.32703e-13	Il1r2
ENSMUSG00000066687	2.81425	1.28602e-07	Zbtb16	ENSMUSG00000066687	3.06859	1.76629e-08	Zbtb16
ENSMUSG00000020183	2.7952	1.48153e-21	Cpm	ENSMUSG00000068227	3.05972	4.69378e-07	Il2rb
ENSMUSG00000032311	2.72864	1.12472e-06	Nrg4	ENSMUSG00000029417	3.02342	2.71902e-05	Cxcl9
ENSMUSG00000070407	2.71341	9.05291e-21	Hs3st3b1	ENSMUSG00000101304	2.96542	2.26241e-09	Plet1os
ENSMUSG00000066170	2.66018	4.54431e-08	E230001N04Rik	ENSMUSG00000032311	2.9569	1.56773e-06	Nrg4
ENSMUSG00000047798	2.65057	2.47591e-09	Cd300lf	ENSMUSG00000097848	2.92876	1.58954e-05	Gm807
ENSMUSG00000033863	2.62908	3.73769e-11	Klf9	ENSMUSG00000095620	2.91195	0.00196049	2010005H15Rik
ENSMUSG00000027962	2.57899	5.6885e-28	Vcam1	ENSMUSG00000064147	2.89302	3.66674e-09	Rab44
ENSMUSG00000020027	2.53754	6.26613e-14	Socs2	ENSMUSG00000020183	2.78733	7.82932e-18	Cpm
ENSMUSG00000027670	2.51969	2.34373e-15	Ocstamp	ENSMUSG00000078783	2.74969	5.62544e-06	Gm9733
ENSMUSG00000024222	2.50038	5.00641e-23	Fkbp5	ENSMUSG00000066170	2.72905	1.91751e-07	E230001N04Rik
ENSMUSG00000084956	2.47765	3.65088e-05	Gm16194	ENSMUSG00000020407	2.72559	2.06734e-11	Upp1
ENSMUSG00000022479	2.46648	3.2594e-06	Vdr	ENSMUSG00000033863	2.70712	3.03316e-11	Klf9
ENSMUSG00000031779	2.46209	0.000740638	Ccl22	ENSMUSG00000025739	2.62238	0.0271617	Gng13
ENSMUSG00000022651	2.45136	7.55784e-08	Retnlg	ENSMUSG00000027962	2.62064	1.39795e-28	Vcam1
ENSMUSG00000064147	2.44081	2.49658e-07	Rab44	ENSMUSG00000039196	2.61258	0.000810222	Orm1
ENSMUSG00000002847	2.43871	2.92742e-10	Pla1a	ENSMUSG00000062488	2.59846	6.529e-05	Ifit3b
ENSMUSG00000027360	2.42431	9.42079e-26	Hdc	ENSMUSG00000035896	2.59713	0.0172127	Rnase1
ENSMUSG00000031762	2.40984	1.12057e-09	Mt2	ENSMUSG00000029378	2.56372	0.000839599	Areg
ENSMUSG00000026770	2.38919	0.00329628	Il2ra	ENSMUSG00000064032	2.53205	0.0151192	Gm10143
ENSMUSG00000030144	2.36502	1.97915e-05	Clec4d	ENSMUSG00000026581	2.52689	4.29529e-09	Sell
ENSMUSG00000078763	2.36336	5.91516e-06	Slfn1	ENSMUSG00000045534	2.51287	2.34258e-05	Kcna5
ENSMUSG00000102189	2.36153	0.0058936	Gm37194	ENSMUSG00000034271	2.47639	5.30544e-30	Jdp2
ENSMUSG00000053007	2.36022	2.51228e-29	Creb5	ENSMUSG00000078817	2.47133	1.72402e-07	Nlrp12
ENSMUSG00000034271	2.35936	1.17775e-27	Jdp2	ENSMUSG00000047976	2.42883	0.0483765	Kcna1
ENSMUSG00000031778	2.33121	2.13664e-25	Cx3cl1	ENSMUSG00000099137	2.41456	0.000352758	Gm10603
ENSMUSG00000009248	2.30221	2.8805e-10	Ascl2	ENSMUSG00000038067	2.40899	0.0405713	Csf3
ENSMUSG00000105096	2.29513	8.7903e-07	Gbp10	ENSMUSG00000002847	2.40854	4.86949e-09	Pla1a
ENSMUSG00000095620	2.26115	0.0169901	2010005H15Rik	ENSMUSG00000026770	2.40572	0.0156253	Il2ra
ENSMUSG00000096278	2.23381	0.0103744	Dcpp2	ENSMUSG00000022651	2.38466	3.23293e-07	Retnlg
ENSMUSG00000039956	2.22101	1.19171e-05	Mrap	ENSMUSG00000007480	2.38351	0.0179158	Mc5r
ENSMUSG00000005824	2.20929	0.000212589	Tnfsf14	ENSMUSG00000022602	2.36694	7.19564e-15	Arc
ENSMUSG00000050578	2.20831	0.00206956	Mmp13	ENSMUSG00000052403	2.35312	0.0162259	Fcnaos
ENSMUSG00000035352	2.2076	5.74357e-07	Ccl12	ENSMUSG00000034459	2.3519	8.77568e-08	Ifit1
ENSMUSG00000097472	2.19698	0.0095454	Gm26586	ENSMUSG00000078630	2.33753	0.0157966	Tomt
ENSMUSG00000020940	2.18772	0.0128414	1700023F06Rik	ENSMUSG00000032327	2.31024	3.45552e-11	Stra6
ENSMUSG00000058626	2.17996	0.0212486	Capn11	ENSMUSG00000033368	2.30432	5.94326e-06	Trim69
ENSMUSG00000029417	2.1796	0.0010508	Cxcl9	ENSMUSG00000097141	2.30167	0.0356416	Gm10524
ENSMUSG00000029378	2.1719	0.00127717	Areg	ENSMUSG00000082292	2.29939	7.63888e-13	Gm12250
ENSMUSG00000079363	2.165	2.85761e-09	Gbp4	ENSMUSG00000004328	2.29357	1.90222e-19	Hif3a
ENSMUSG00000032094	2.15684	6.32448e-06	Cd3d	ENSMUSG00000096719	2.26369	0.0310091	Mrgpra2b
ENSMUSG00000004328	2.15625	1.565e-17	Hif3a	ENSMUSG00000052270	2.24739	1.65587e-08	Fpr2
ENSMUSG00000028270	2.12443	2.45358e-34	Gbp2	ENSMUSG00000084956	2.23412	0.00243554	Gm16194
ENSMUSG00000022584	2.12177	0.000124818	Ly6c2	ENSMUSG00000032094	2.22381	5.89469e-05	Cd3d
ENSMUSG00000086742	2.11874	5.75097e-08	Gm16201	ENSMUSG00000024222	2.20251	1.30776e-17	Fkbp5
ENSMUSG00000022102	2.11708	2.34966e-18	Dok2	ENSMUSG00000028270	2.19765	5.74278e-36	Gbp2
ENSMUSG00000097141	2.11127	0.0223879	Gm10524	ENSMUSG00000039956	2.19736	5.57799e-05	Mrap
ENSMUSG00000092680	2.10557	0.000127884	Snord55	ENSMUSG00000076498	2.17908	0.00456226	Trbc2
ENSMUSG00000028862	2.09537	2.23832e-07	Map3k6	ENSMUSG00000028862	2.17538	1.33662e-07	Map3k6
ENSMUSG00000022602	2.09484	7.82213e-12	Arc	ENSMUSG00000025216	2.15714	4.51856e-07	Lbx1
ENSMUSG00000020108	2.0887	6.92866e-22	Ddit4	ENSMUSG00000080413	2.15685	0.000181361	Gm26473
ENSMUSG00000076258	2.07608	0.00329628	Gm23935	ENSMUSG00000025746	2.15328	1.09967e-06	Il6
ENSMUSG00000026581	2.05242	1.37987e-06	Sell	ENSMUSG00000086825	2.13871	0.00483837	Gm15675
ENSMUSG00000041046	2.04759	1.15883e-06	Ramp3	ENSMUSG00000032661	2.13321	6.19119e-07	Oas3
ENSMUSG00000026580	2.03898	0.0165154	Selp	ENSMUSG00000035042	2.12623	1.62958e-05	Ccl5
ENSMUSG00000022126	2.03077	0.00134781	Acod1	ENSMUSG00000058626	2.11679	0.040599	Capn11
ENSMUSG00000032724	2.02179	2.40766e-14	Abtb2	ENSMUSG00000050830	2.11608	0.00664507	Vwc2
ENSMUSG00000025216	2.01711	1.74394e-06	Lbx1	ENSMUSG00000027360	2.10295	1.88786e-18	Hdc
ENSMUSG00000078817	2.01532	8.47674e-07	Nlrp12	ENSMUSG00000021123	2.09746	1.23181e-06	Rdh12
ENSMUSG00000038357	2.01365	0.00411576	Camp	ENSMUSG00000070407	2.09609	5.49456e-12	Hs3st3b1
ENSMUSG00000110588	2.01173	0.00326243	Gm45774	ENSMUSG00000092572	2.08181	7.58224e-06	Serpinb10
ENSMUSG00000039405	1.99387	2.58225e-12	Prss23	ENSMUSG00000106609	2.07916	0.000794077	Gm43181
ENSMUSG00000070691	1.99213	0.000316691	Runx3	ENSMUSG00000078763	2.07886	0.000216696	Slfn1
ENSMUSG00000092920	1.99001	0.00174207	Mirt2	ENSMUSG00000061048	2.07779	0.03058	Cdh3
ENSMUSG00000024424	1.98863	2.82597e-18	Ttc39c	ENSMUSG00000040264	2.06897	2.21357e-08	Gbp2b
ENSMUSG00000038793	1.97029	0.00169989	Lefty1	ENSMUSG00000044103	2.06706	0.000783923	Il1f9
ENSMUSG00000022582	1.95849	1.27337e-05	Ly6g	ENSMUSG00000022534	2.06534	0.000586206	Mefv
ENSMUSG00000031444	1.9461	6.26651e-06	F10	ENSMUSG00000053007	2.05541	2.54653e-19	Creb5
ENSMUSG00000047293	1.93994	0.00516798	Gpr15	ENSMUSG00000100625	2.05125	0.0043315	1700016G22Rik
ENSMUSG00000023132	1.92172	0.00763031	Gzma	ENSMUSG00000022586	2.04948	0.00739156	Ly6i
ENSMUSG00000097165	1.91737	0.00340859	2210008F06Rik	ENSMUSG00000022479	2.04384	0.000369097	Vdr
ENSMUSG00000100113	1.91733	0.0180908	Gm28592	ENSMUSG00000007107	2.04345	0.0224979	Atp1a4
ENSMUSG00000025473	1.90892	4.18808e-15	Adam8	ENSMUSG00000079362	2.04097	1.97427e-11	Gm43302
ENSMUSG00000027978	1.90747	1.78826e-05	Prss12	ENSMUSG00000020108	2.03629	1.9919e-20	Ddit4
ENSMUSG00000032578	1.90175	3.1009e-10	Cish	ENSMUSG00000039405	2.01483	1.30535e-11	Prss23
ENSMUSG00000021123	1.90089	1.55695e-06	Rdh12	ENSMUSG00000097714	2.01092	0.00115681	Gm20109
ENSMUSG00000086815	1.90079	0.0194605	3110082J24Rik	ENSMUSG00000097472	2.00674	0.0379518	Gm26586
ENSMUSG00000022902	1.89506	0.0230846	Stfa2	ENSMUSG00000054203	2.00603	0.00135803	Ifi205
ENSMUSG00000040121	1.89274	0.034579	Rep15	ENSMUSG00000110588	2.00447	0.0104301	Gm45774
ENSMUSG00000082292	1.88379	6.47459e-10	Gm12250	ENSMUSG00000021750	2.00236	1.97427e-11	Fam107a
ENSMUSG00000079597	1.87644	0.00954849	Gm5483	ENSMUSG00000109560	1.99692	0.0102981	Gm8463
ENSMUSG00000020826	1.86692	4.745e-06	Nos2	ENSMUSG00000024424	1.98683	3.06101e-15	Ttc39c
ENSMUSG00000113701	1.86682	0.0146633	B230303A05Rik	ENSMUSG00000102051	1.98325	0.00020505	I830127L07Rik
ENSMUSG00000058624	1.86551	1.01141e-06	Gda	ENSMUSG00000063767	1.96791	0.0460183	S100a7a
ENSMUSG00000052188	1.86368	0.000834502	Gm14964	ENSMUSG00000027978	1.96377	1.93915e-05	Prss12
ENSMUSG00000074052	1.86095	0.0487403	BC048644	ENSMUSG00000047798	1.96322	3.46178e-05	Cd300lf
ENSMUSG00000038201	1.85634	0.000309578	Kcna7	ENSMUSG00000105504	1.96043	4.51021e-12	Gbp5
ENSMUSG00000080413	1.85561	0.000892036	Gm26473	ENSMUSG00000060808	1.96041	0.0381222	B9d1os
ENSMUSG00000049130	1.84764	6.47553e-05	C5ar1	ENSMUSG00000052749	1.95937	1.31728e-07	Trim30b
ENSMUSG00000097714	1.84204	0.00180891	Gm20109	ENSMUSG00000022582	1.95604	6.73931e-05	Ly6g
ENSMUSG00000001227	1.83843	1.81099e-10	Sema6b	ENSMUSG00000025473	1.95184	3.13507e-15	Adam8
ENSMUSG00000050370	1.8373	0.0240792	Ch25h	ENSMUSG00000062157	1.93981	0.000712738	Ifnlr1
ENSMUSG00000096719	1.83488	0.031529	Mrgpra2b	ENSMUSG00000058624	1.93594	6.77996e-07	Gda
ENSMUSG00000068227	1.83156	0.000681943	Il2rb	ENSMUSG00000021903	1.93479	0.000134196	Galnt15
ENSMUSG00000103164	1.82908	0.00130702	Gm38150	ENSMUSG00000022102	1.92155	9.02412e-15	Dok2
ENSMUSG00000095562	1.82214	0.0258884	Gm21887	ENSMUSG00000035352	1.91988	2.95323e-05	Ccl12
ENSMUSG00000020310	1.81002	3.72794e-05	Madcam1	ENSMUSG00000031778	1.91365	1.99869e-16	Cx3cl1
ENSMUSG00000032484	1.79617	0.00756655	Ngp	ENSMUSG00000021125	1.91356	4.63157e-05	Arg2
ENSMUSG00000051397	1.79489	0.00491979	Tacstd2	ENSMUSG00000100113	1.90411	0.0378531	Gm28592
ENSMUSG00000026822	1.79328	0.0232371	Lcn2	ENSMUSG00000005800	1.89839	5.57799e-05	Mmp8
ENSMUSG00000053214	1.77321	0.0083372	Gm9899	ENSMUSG00000026399	1.88422	5.60648e-10	Cd55
ENSMUSG00000086481	1.77276	0.0442168	Gm11707	ENSMUSG00000104713	1.88387	7.31798e-09	Gbp6
ENSMUSG00000040711	1.76827	1.32293e-06	Sh3pxd2b	ENSMUSG00000074896	1.88267	2.4119e-09	Ifit3
ENSMUSG00000054342	1.76785	4.90429e-12	Kcnn4	ENSMUSG00000032446	1.86	0.0467876	Eomes
ENSMUSG00000065145	1.75832	0.0282964	Vaultrc5	ENSMUSG00000041046	1.85233	0.000130726	Ramp3
ENSMUSG00000032204	1.75343	2.29508e-11	Aqp9	ENSMUSG00000034997	1.84973	0.0425939	Htr2a
ENSMUSG00000048572	1.75135	0.000329077	Tmem252	ENSMUSG00000023206	1.84703	7.63888e-13	Il15ra
ENSMUSG00000106609	1.75102	0.000329346	Gm43181	ENSMUSG00000030144	1.84289	0.00221737	Clec4d
ENSMUSG00000025746	1.74051	2.67976e-05	Il6	ENSMUSG00000045094	1.84064	0.00370698	Arhgef37
ENSMUSG00000023206	1.73406	6.56605e-12	Il15ra	ENSMUSG00000022126	1.83087	0.00839103	Acod1
ENSMUSG00000032860	1.72201	3.16164e-08	P2ry2	ENSMUSG00000053101	1.82423	2.45506e-08	Gpr141
ENSMUSG00000038917	1.72144	0.000321424	3930402G23Rik	ENSMUSG00000046159	1.82074	0.00504967	Chrm3
ENSMUSG00000102051	1.7214	0.000818181	I830127L07Rik	ENSMUSG00000051748	1.82074	0.00406211	Wfdc21
ENSMUSG00000001131	1.71728	4.32862e-05	Timp1	ENSMUSG00000030142	1.81308	0.000576384	Clec4e
ENSMUSG00000099137	1.71647	0.0115637	Gm10603	ENSMUSG00000032420	1.80805	8.50278e-06	Nt5e
ENSMUSG00000021125	1.7131	0.000140665	Arg2	ENSMUSG00000043873	1.80556	0.00328646	Chil5
ENSMUSG00000053338	1.71036	0.00621161	Tarm1	ENSMUSG00000032204	1.78663	1.47886e-10	Aqp9
ENSMUSG00000030069	1.70489	0.00223687	Prok2	ENSMUSG00000076309	1.78571	0.0319413	Mir147
ENSMUSG00000029372	1.7023	0.0034152	Ppbp	ENSMUSG00000079339	1.77994	0.00644118	Ifit1bl1
ENSMUSG00000007107	1.69574	0.0329516	Atp1a4	ENSMUSG00000037681	1.77758	0.0454878	Esyt3
ENSMUSG00000025573	1.69045	8.24737e-05	6030468B19Rik	ENSMUSG00000108985	1.77291	0.00470774	A930030B08Rik
ENSMUSG00000044103	1.69001	0.00426987	Il1f9	ENSMUSG00000064380	1.76846	0.0222991	Gm26448
ENSMUSG00000076498	1.68855	0.0120767	Trbc2	ENSMUSG00000020027	1.76828	9.60649e-07	Socs2
ENSMUSG00000062515	1.68017	0.000313092	Fabp4	ENSMUSG00000059657	1.76711	0.00130347	Stfa2l1
ENSMUSG00000102037	1.67773	5.2669e-06	Bcl2a1a	ENSMUSG00000036863	1.76162	0.00261176	Syde2
ENSMUSG00000063767	1.6764	0.037054	S100a7a	ENSMUSG00000027670	1.76012	1.89811e-06	Ocstamp
ENSMUSG00000022094	1.67443	3.75461e-09	Slc39a14	ENSMUSG00000053338	1.75774	0.0109893	Tarm1
ENSMUSG00000090877	1.67104	0.0393019	Hspa1b	ENSMUSG00000096929	1.74264	0.0359879	A330023F24Rik
ENSMUSG00000030878	1.66886	1.41374e-22	Cdr2	ENSMUSG00000024730	1.74176	0.0477498	Ms4a8a
ENSMUSG00000018500	1.66283	3.13684e-11	Adora2b	ENSMUSG00000032724	1.74058	6.14783e-10	Abtb2
ENSMUSG00000054203	1.6581	0.00564677	Ifi205	ENSMUSG00000026220	1.735	0.00472514	Slc16a14
ENSMUSG00000031104	1.64856	0.000250714	Rab33a	ENSMUSG00000032105	1.72887	0.00146955	Pdzd3
ENSMUSG00000028019	1.6429	2.38723e-06	Pdgfc	ENSMUSG00000048572	1.72212	0.000701438	Tmem252
ENSMUSG00000052270	1.64073	3.08417e-05	Fpr2	ENSMUSG00000028037	1.72041	8.83365e-06	Ifi44
ENSMUSG00000030325	1.64034	0.0072697	Klrb1c	ENSMUSG00000031444	1.71889	0.000212915	F10
ENSMUSG00000042265	1.63283	3.41251e-05	Trem1	ENSMUSG00000070691	1.71335	0.00702371	Runx3
ENSMUSG00000076309	1.62489	0.0207566	Mir147	ENSMUSG00000030069	1.71266	0.00406211	Prok2
ENSMUSG00000027068	1.61992	0.00464312	Dhrs9	ENSMUSG00000090877	1.70046	0.0487404	Hspa1b
ENSMUSG00000024772	1.60941	3.68638e-17	Ehd1	ENSMUSG00000103164	1.69926	0.00662241	Gm38150
ENSMUSG00000009633	1.60491	1.36451e-08	G0s2	ENSMUSG00000105813	1.69779	0.0429027	Gm42928
ENSMUSG00000092572	1.59755	0.000180936	Serpinb10	ENSMUSG00000079597	1.69594	0.0300208	Gm5483
ENSMUSG00000025044	1.59531	0.000245156	Msr1	ENSMUSG00000040711	1.6875	7.16303e-06	Sh3pxd2b
ENSMUSG00000078161	1.59353	0.000194136	Erich3	ENSMUSG00000000386	1.67646	0.0428845	Mx1
ENSMUSG00000058603	1.59291	0.000103006	Rpl28-ps1	ENSMUSG00000052188	1.67433	0.00564479	Gm14964
ENSMUSG00000001493	1.58893	0.00119822	Meox1	ENSMUSG00000081965	1.67307	0.0213859	Gm11620
ENSMUSG00000001025	1.58513	9.05439e-07	S100a6	ENSMUSG00000070304	1.65931	1.0231e-07	Scn2b
ENSMUSG00000046159	1.58133	0.00560176	Chrm3	ENSMUSG00000022094	1.65275	1.0378e-08	Slc39a14
ENSMUSG00000068262	1.57666	0.0318909	Gm5879	ENSMUSG00000009185	1.65259	0.0206915	Ccl8
ENSMUSG00000074361	1.57279	5.7656e-06	C5ar2	ENSMUSG00000015970	1.65135	0.0497521	Chdh
ENSMUSG00000079362	1.57258	1.7525e-07	Gm43302	ENSMUSG00000100147	1.64673	0.0354031	1700047M11Rik
ENSMUSG00000005864	1.56854	0.0198458	Cnga2	ENSMUSG00000021614	1.63817	2.72707e-06	Vcan
ENSMUSG00000021903	1.56569	0.00172912	Galnt15	ENSMUSG00000020638	1.6338	3.55855e-05	Cmpk2
ENSMUSG00000032496	1.56559	0.0356391	Ltf	ENSMUSG00000076258	1.63224	0.0374852	Gm23935
ENSMUSG00000078783	1.5651	0.000636358	Gm9733	ENSMUSG00000027338	1.63071	4.7216e-05	Prnd
ENSMUSG00000051314	1.55777	0.0158364	Ffar2	ENSMUSG00000000791	1.62806	0.000167828	Il12rb1
ENSMUSG00000050896	1.55523	0.0409233	Rtn4rl2	ENSMUSG00000041827	1.62612	2.62842e-05	Oasl1
ENSMUSG00000031722	1.5512	0.000141374	Hp	ENSMUSG00000038357	1.62555	0.0363542	Camp
ENSMUSG00000026874	1.55009	0.0194122	Hc	ENSMUSG00000022512	1.62396	0.011182	Cldn1
ENSMUSG00000100147	1.54892	0.0186919	1700047M11Rik	ENSMUSG00000030218	1.61999	0.000289227	Mgp
ENSMUSG00000114608	1.54699	0.00315536	AC238811.2	ENSMUSG00000063820	1.61681	0.00385893	Arl9
ENSMUSG00000060962	1.54354	0.000759865	Dmkn	ENSMUSG00000056966	1.6138	0.00675617	Gjc3
ENSMUSG00000043165	1.53529	0.00537224	Lor	ENSMUSG00000020826	1.60294	0.000223008	Nos2
ENSMUSG00000034226	1.53232	9.81461e-05	Rhov	ENSMUSG00000046908	1.59679	2.72599e-05	Ltb4r1
ENSMUSG00000060019	1.53098	0.000456606	Gm10073	ENSMUSG00000038793	1.59396	0.0224317	Lefty1
ENSMUSG00000026981	1.52989	2.4712e-08	Il1rn	ENSMUSG00000055866	1.59272	2.79088e-11	Per2
ENSMUSG00000032327	1.51683	1.57264e-05	Stra6	ENSMUSG00000018500	1.5914	4.86949e-09	Adora2b
ENSMUSG00000029321	1.50521	0.00213733	Slc10a6	ENSMUSG00000051054	1.58185	0.0215698	1700014D04Rik
ENSMUSG00000021750	1.50112	7.57906e-08	Fam107a	ENSMUSG00000028019	1.5818	2.48612e-05	Pdgfc
ENSMUSG00000060131	1.49595	0.000138917	Atp8b4	ENSMUSG00000022584	1.58033	0.0106787	Ly6c2
ENSMUSG00000029314	1.49358	4.37198e-07	Gpat3	ENSMUSG00000027219	1.57748	0.00663516	Slc28a2
ENSMUSG00000047986	1.49176	0.0213315	Palm3	ENSMUSG00000043448	1.57129	0.000368403	Gjc2
ENSMUSG00000059657	1.48913	0.00657176	Stfa2l1	ENSMUSG00000053461	1.57117	0.00396279	Hhipl2
ENSMUSG00000050014	1.48762	0.0216861	Apol10b	ENSMUSG00000053541	1.56853	0.0125819	Gm4759
ENSMUSG00000021091	1.48316	0.00242887	Serpina3n	ENSMUSG00000027068	1.56615	0.0122192	Dhrs9
ENSMUSG00000017144	1.4799	2.64728e-08	Rnd3	ENSMUSG00000029321	1.56261	0.00256355	Slc10a6
ENSMUSG00000025355	1.47719	5.42859e-10	Mmp19	ENSMUSG00000053214	1.55262	0.0334244	Gm9899
ENSMUSG00000037872	1.47602	0.044153	Ackr1	ENSMUSG00000003484	1.55032	0.00296841	Cyp4f18
ENSMUSG00000053101	1.47551	8.82404e-07	Gpr141	ENSMUSG00000013974	1.54672	0.000167814	Mcemp1
ENSMUSG00000040473	1.46635	1.97089e-05	Cfap69	ENSMUSG00000051397	1.54608	0.037263	Tacstd2
ENSMUSG00000045664	1.46582	6.6282e-06	Cdc42ep2	ENSMUSG00000020641	1.54518	0.00148281	Rsad2
ENSMUSG00000022952	1.46533	4.18607e-15	Runx1	ENSMUSG00000001227	1.54424	3.0554e-07	Sema6b
ENSMUSG00000027219	1.45578	0.00791357	Slc28a2	ENSMUSG00000045664	1.53968	3.10715e-06	Cdc42ep2
ENSMUSG00000021614	1.45237	2.94327e-05	Vcan	ENSMUSG00000030878	1.53319	2.63147e-18	Cdr2
ENSMUSG00000022534	1.45043	0.00888691	Mefv	ENSMUSG00000002831	1.53153	0.0479787	Plin4
ENSMUSG00000026068	1.44019	0.000156733	Il18rap	ENSMUSG00000042265	1.52726	0.000219849	Trem1
ENSMUSG00000071001	1.4367	0.000650256	Hrct1	ENSMUSG00000035873	1.52632	0.000290381	Pawr
ENSMUSG00000105504	1.43606	7.22751e-07	Gbp5	ENSMUSG00000033508	1.51698	0.000285488	Asprv1
ENSMUSG00000022408	1.43326	0.0116591	Fam83f	ENSMUSG00000038917	1.51152	0.0157724	3930402G23Rik
ENSMUSG00000026220	1.43045	0.0167745	Slc16a14	ENSMUSG00000031722	1.5099	0.000351384	Hp
ENSMUSG00000032661	1.4188	0.000765567	Oas3	ENSMUSG00000050953	1.50407	1.39315e-12	Gja1
ENSMUSG00000037446	1.4178	0.015881	Tulp1	ENSMUSG00000030107	1.49878	7.50064e-08	Usp18
ENSMUSG00000029307	1.41592	0.00704725	Dmp1	ENSMUSG00000028841	1.49447	0.0363542	Cnksr1
ENSMUSG00000047759	1.41283	3.23866e-05	Hs3st3a1	ENSMUSG00000042549	1.48304	0.000228561	Map2k3os
ENSMUSG00000030208	1.41147	4.23465e-06	Emp1	ENSMUSG00000030187	1.47778	5.44109e-05	Klra2
ENSMUSG00000001473	1.40791	2.65416e-17	Tubb6	ENSMUSG00000033213	1.47531	0.00472514	AA467197
ENSMUSG00000032105	1.40672	0.00969513	Pdzd3	ENSMUSG00000020122	1.47035	2.22832e-05	Egfr
ENSMUSG00000058443	1.40459	0.00113052	Rpl10-ps3	ENSMUSG00000032578	1.46954	4.94421e-06	Cish
ENSMUSG00000020077	1.4004	1.19171e-05	Srgn	ENSMUSG00000009633	1.46944	2.35438e-06	G0s2
ENSMUSG00000026303	1.39687	0.00552437	Mlph	ENSMUSG00000001131	1.46853	0.00237169	Timp1
ENSMUSG00000026399	1.39564	3.17526e-06	Cd55	ENSMUSG00000024772	1.4614	8.14085e-14	Ehd1
ENSMUSG00000104713	1.39427	1.64154e-05	Gbp6	ENSMUSG00000007877	1.46104	0.0160451	Tcap
ENSMUSG00000064246	1.38807	2.13063e-07	Chil1	ENSMUSG00000055093	1.45987	0.0322353	Gm8430
ENSMUSG00000020122	1.38714	4.79238e-05	Egfr	ENSMUSG00000020427	1.45916	0.000205824	Igfbp3
ENSMUSG00000085196	1.3828	0.0485834	Gm14963	ENSMUSG00000007033	1.45788	0.00144535	Hspa1l
ENSMUSG00000042549	1.38249	0.000430369	Map2k3os	ENSMUSG00000009376	1.45322	4.63157e-05	Met
ENSMUSG00000051748	1.38182	0.0282964	Wfdc21	ENSMUSG00000108738	1.45259	0.0170096	Gm44777
ENSMUSG00000070304	1.37645	1.93312e-06	Scn2b	ENSMUSG00000067297	1.45171	0.0492762	Ifit1bl2
ENSMUSG00000025856	1.36754	1.19618e-43	Pdgfa	ENSMUSG00000001444	1.45014	0.0398194	Tbx21
ENSMUSG00000112567	1.36515	0.0145935	Gm32899	ENSMUSG00000030208	1.44983	3.48951e-06	Emp1
ENSMUSG00000068240	1.36325	0.00337898	Gm11808	ENSMUSG00000060131	1.44589	0.000558019	Atp8b4
ENSMUSG00000007659	1.35761	1.24739e-56	Bcl2l1	ENSMUSG00000031762	1.44518	0.000986822	Mt2
ENSMUSG00000033213	1.3566	0.00445782	AA467197	ENSMUSG00000092680	1.43631	0.0202192	Snord55
ENSMUSG00000005800	1.35596	0.00510475	Mmp8	ENSMUSG00000035283	1.43218	7.26414e-21	Adrb1
ENSMUSG00000020427	1.35489	0.000446758	Igfbp3	ENSMUSG00000089726	1.42551	0.000377883	Mir17hg
ENSMUSG00000001444	1.35125	0.0359944	Tbx21	ENSMUSG00000035692	1.42488	2.73149e-08	Isg15
ENSMUSG00000084159	1.34858	0.0102855	Gm12696	ENSMUSG00000030303	1.42428	3.72134e-05	Far2
ENSMUSG00000056290	1.34806	0.0134597	Ms4a4b	ENSMUSG00000105338	1.41482	0.000116406	Gm43802
ENSMUSG00000097558	1.34562	0.014213	Gm26902	ENSMUSG00000071347	1.40692	0.00264625	C1qtnf9
ENSMUSG00000111966	1.34476	0.000120623	Gm5781	ENSMUSG00000044461	1.40607	0.0216541	Shisa2
ENSMUSG00000022512	1.34308	0.0132864	Cldn1	ENSMUSG00000088634	1.40312	0.0406088	Gm24958
ENSMUSG00000023087	1.32992	2.99913e-19	Noct	ENSMUSG00000104880	1.40012	0.0422384	AL645522.1
ENSMUSG00000030748	1.32833	6.24453e-12	Il4ra	ENSMUSG00000078853	1.394	8.88747e-25	Igtp
ENSMUSG00000079419	1.32671	0.00903825	Ms4a6c	ENSMUSG00000064441	1.3875	0.00302734	Snord37
ENSMUSG00000110686	1.31187	0.00621245	Gm45855	ENSMUSG00000027514	1.3841	1.21421e-05	Zbp1
ENSMUSG00000027338	1.31137	0.000905292	Prnd	ENSMUSG00000025573	1.38133	0.0057085	6030468B19Rik
ENSMUSG00000024164	1.30615	0.00447434	C3	ENSMUSG00000008307	1.37015	0.00952222	1700109H08Rik
ENSMUSG00000030303	1.29751	0.000101536	Far2	ENSMUSG00000045932	1.36972	0.000469998	Ifit2
ENSMUSG00000027849	1.29217	0.0393019	Syt6	ENSMUSG00000027849	1.36597	0.039801	Syt6
ENSMUSG00000073293	1.28442	0.00374131	Nudt10	ENSMUSG00000036185	1.36094	0.0291523	Sapcd1
ENSMUSG00000053111	1.28273	0.0245168	Fank1	ENSMUSG00000034438	1.35997	0.00149193	Gbp8
ENSMUSG00000094497	1.28265	0.00971059	Gm8210	ENSMUSG00000031710	1.35039	0.0160103	Ucp1
ENSMUSG00000105699	1.28109	0.000499573	Gm43703	ENSMUSG00000037820	1.34629	1.16216e-11	Tgm2
ENSMUSG00000030187	1.27537	5.35242e-05	Klra2	ENSMUSG00000001493	1.34482	0.0159216	Meox1
ENSMUSG00000050621	1.27366	0.00273969	Rps27rt	ENSMUSG00000009248	1.34468	0.000986822	Ascl2
ENSMUSG00000046223	1.27304	1.94898e-09	Plaur	ENSMUSG00000029314	1.34017	2.72599e-05	Gpat3
ENSMUSG00000074874	1.26686	0.000414058	Ctla2b	ENSMUSG00000038037	1.33936	4.41766e-08	Socs1
ENSMUSG00000036863	1.26577	0.0147531	Syde2	ENSMUSG00000064246	1.33418	1.29036e-06	Chil1
ENSMUSG00000055866	1.26561	1.38588e-07	Per2	ENSMUSG00000030214	1.3339	4.86949e-09	Plbd1
ENSMUSG00000079445	1.25443	1.05379e-08	B3gnt7	ENSMUSG00000049130	1.32967	0.00925024	C5ar1
ENSMUSG00000040264	1.25367	0.00113989	Gbp2b	ENSMUSG00000106258	1.32937	0.030641	Rpl7a-ps7
ENSMUSG00000026833	1.25257	4.23465e-06	Olfm1	ENSMUSG00000001025	1.31539	0.000120572	S100a6
ENSMUSG00000115358	1.24998	0.00167033	AC127578.1	ENSMUSG00000031958	1.31282	0.00019506	Ldhd
ENSMUSG00000045094	1.24536	0.0481707	Arhgef37	ENSMUSG00000039699	1.30912	1.21421e-05	Batf2
ENSMUSG00000000791	1.23573	0.00277592	Il12rb1	ENSMUSG00000073739	1.30853	0.022568	Gm16287
ENSMUSG00000070348	1.2334	1.17729e-20	Ccnd1	ENSMUSG00000024066	1.30792	0.00477296	Xdh
ENSMUSG00000041959	1.22808	0.000254405	S100a10	ENSMUSG00000097572	1.30377	0.00505802	Gm26797
ENSMUSG00000013974	1.22749	0.00239211	Mcemp1	ENSMUSG00000073489	1.30349	0.000459391	Ifi204
ENSMUSG00000035283	1.22724	1.52683e-17	Adrb1	ENSMUSG00000002204	1.30223	2.31839e-06	Napsa
ENSMUSG00000114432	1.2264	0.000762277	AC160962.1	ENSMUSG00000100465	1.29992	0.00193959	Gm29264
ENSMUSG00000000440	1.22548	1.34914e-12	Pparg	ENSMUSG00000003070	1.29153	9.55576e-07	Efna2
ENSMUSG00000086825	1.22351	0.0429545	Gm15675	ENSMUSG00000078920	1.29053	3.88782e-11	Ifi47
ENSMUSG00000104603	1.22313	0.0109705	AL845457.1	ENSMUSG00000098754	1.28378	9.48977e-05	Prn
ENSMUSG00000073421	1.22262	5.86829e-06	H2-Ab1	ENSMUSG00000051444	1.28147	2.5399e-09	Bbs12
ENSMUSG00000049892	1.21751	0.00245149	Rasd1	ENSMUSG00000064791	1.27579	0.00604855	Snord14e
ENSMUSG00000038037	1.21671	7.21405e-07	Socs1	ENSMUSG00000029410	1.27113	0.000459391	Ppef2
ENSMUSG00000050549	1.21307	7.88046e-11	Fam241a	ENSMUSG00000078161	1.26943	0.00920664	Erich3
ENSMUSG00000015850	1.20859	0.00053518	Adamtsl4	ENSMUSG00000031997	1.26795	0.0323993	Trpc6
ENSMUSG00000068105	1.20681	0.00116528	Tnfrsf13c	ENSMUSG00000065987	1.25366	0.0127024	Cd209b
ENSMUSG00000041608	1.20176	0.0318711	Entpd3	ENSMUSG00000114724	1.25317	0.000302946	CT009713.7
ENSMUSG00000081984	1.20139	0.00136841	Dnajb3	ENSMUSG00000040473	1.25204	0.00103829	Cfap69
ENSMUSG00000052749	1.2001	0.00139451	Trim30b	ENSMUSG00000030562	1.24782	0.0126444	Nox4
ENSMUSG00000031997	1.19779	0.0211149	Trpc6	ENSMUSG00000025498	1.24769	2.09462e-09	Irf7
ENSMUSG00000026180	1.19769	8.1625e-07	Cxcr2	ENSMUSG00000066058	1.24759	0.0256927	Cldn19
ENSMUSG00000044734	1.19388	0.0040764	Serpinb1a	ENSMUSG00000054342	1.24543	7.33212e-06	Kcnn4
ENSMUSG00000026558	1.19382	1.20621e-07	Uck2	ENSMUSG00000086124	1.24239	0.0160116	A530076I17Rik
ENSMUSG00000040714	1.19176	0.00700138	Klc3	ENSMUSG00000110697	1.24036	0.000229106	Gm31718
ENSMUSG00000038059	1.18868	5.10945e-07	Smim3	ENSMUSG00000049892	1.2377	0.0035916	Rasd1
ENSMUSG00000045106	1.18816	0.0355201	Ccdc73	ENSMUSG00000034226	1.23659	0.00489081	Rhov
ENSMUSG00000052212	1.1852	0.0455326	Cd177	ENSMUSG00000017144	1.23428	1.13518e-05	Rnd3
ENSMUSG00000033644	1.18086	0.00114288	Piwil2	ENSMUSG00000033032	1.23333	1.31498e-08	Afap1l1
ENSMUSG00000016283	1.17025	0.0200643	H2-M2	ENSMUSG00000037428	1.23087	0.00367975	Vgf
ENSMUSG00000002204	1.16994	9.25589e-06	Napsa	ENSMUSG00000022952	1.22438	1.95826e-10	Runx1
ENSMUSG00000028480	1.16431	2.96229e-06	Glipr2	ENSMUSG00000040152	1.22035	0.00461584	Thbs1
ENSMUSG00000045502	1.16421	0.000687262	Hcar2	ENSMUSG00000062515	1.22032	0.034288	Fabp4
ENSMUSG00000040274	1.15948	6.27375e-15	Cdk6	ENSMUSG00000097494	1.2193	0.0445186	4933406C10Rik
ENSMUSG00000028874	1.15525	7.97816e-05	Fgr	ENSMUSG00000041959	1.21264	0.000530126	S100a10
ENSMUSG00000058905	1.15504	0.0274757	Gm10051	ENSMUSG00000020077	1.20546	0.000343104	Srgn
ENSMUSG00000087412	1.15363	0.000130831	Gm15501	ENSMUSG00000025355	1.20464	1.40291e-06	Mmp19
ENSMUSG00000015501	1.15176	4.20814e-05	Hivep2	ENSMUSG00000005672	1.20199	2.05598e-05	Kit
ENSMUSG00000050953	1.15129	9.44441e-08	Gja1	ENSMUSG00000026068	1.201	0.00365213	Il18rap
ENSMUSG00000005087	1.15028	0.000133472	Cd44	ENSMUSG00000030711	1.19633	0.00107494	Sult1a1
ENSMUSG00000106895	1.13539	0.0246262	Gm4754	ENSMUSG00000003032	1.19486	2.02106e-08	Klf4
ENSMUSG00000024910	1.13322	0.0133859	Ctsw	ENSMUSG00000026303	1.19413	0.0289739	Mlph
ENSMUSG00000048807	1.12613	5.67164e-13	Slc35e4	ENSMUSG00000047759	1.19117	0.00201556	Hs3st3a1
ENSMUSG00000056749	1.12073	4.98942e-07	Nfil3	ENSMUSG00000074874	1.19038	0.00154065	Ctla2b
ENSMUSG00000055632	1.12031	0.0111988	Hmcn2	ENSMUSG00000038354	1.18892	0.0362887	Ankrd35
ENSMUSG00000076441	1.11907	5.59582e-05	Ass1	ENSMUSG00000015850	1.18752	0.00138208	Adamtsl4
ENSMUSG00000033508	1.1189	0.00865297	Asprv1	ENSMUSG00000109032	1.18694	0.00406858	Gm7972
ENSMUSG00000071347	1.11631	0.0198366	C1qtnf9	ENSMUSG00000044734	1.18577	0.00694547	Serpinb1a
ENSMUSG00000036594	1.10983	1.3873e-05	H2-Aa	ENSMUSG00000104517	1.1856	0.0471019	Gm18407
ENSMUSG00000031700	1.10379	2.29508e-11	Gpt2	ENSMUSG00000079681	1.1852	0.0108169	Zglp1
ENSMUSG00000032643	1.10131	1.74124e-21	Fhl3	ENSMUSG00000050612	1.18502	0.0283624	Txndc2
ENSMUSG00000031958	1.10067	0.00161075	Ldhd	ENSMUSG00000114432	1.18349	0.00186527	AC160962.1
ENSMUSG00000035873	1.10022	0.00289291	Pawr	ENSMUSG00000024087	1.16785	0.000295539	Cyp1b1
ENSMUSG00000098754	1.09535	0.0006775	Prn	ENSMUSG00000069874	1.16463	4.41706e-07	Irgm2
ENSMUSG00000024526	1.0953	0.037733	Cidea	ENSMUSG00000020836	1.16364	0.000157196	Coro6
ENSMUSG00000032470	1.09525	1.61231e-28	Mras	ENSMUSG00000000303	1.16067	0.00800741	Cdh1
ENSMUSG00000092837	1.09505	0.00192081	Rpph1	ENSMUSG00000022528	1.15633	5.81666e-08	Hes1
ENSMUSG00000037820	1.09465	4.42341e-08	Tgm2	ENSMUSG00000028268	1.15303	4.6755e-10	Gbp3
ENSMUSG00000062456	1.09048	0.000587128	Rpl9-ps6	ENSMUSG00000020310	1.14742	0.0397842	Madcam1
ENSMUSG00000039960	1.09039	0.000251579	Rhou	ENSMUSG00000061531	1.1472	0.00364585	Tmem236
ENSMUSG00000070780	1.0859	1.22637e-12	Rbm47	ENSMUSG00000041754	1.14688	0.0139903	Trem3
ENSMUSG00000086124	1.08292	0.0229672	A530076I17Rik	ENSMUSG00000002108	1.1444	1.21118e-05	Nr1h3
ENSMUSG00000030214	1.08169	1.84494e-06	Plbd1	ENSMUSG00000024430	1.14325	0.0102352	Cabyr
ENSMUSG00000070305	1.08032	0.00462083	Mpzl3	ENSMUSG00000027456	1.13498	0.0123054	Sdcbp2
ENSMUSG00000051444	1.07697	2.99909e-07	Bbs12	ENSMUSG00000030170	1.1275	0.00233858	Wnt5b
ENSMUSG00000009376	1.07526	0.00285813	Met	ENSMUSG00000032193	1.12742	1.5012e-05	Ldlr
ENSMUSG00000060586	1.07388	6.1664e-05	H2-Eb1	ENSMUSG00000028480	1.12654	1.52541e-05	Glipr2
ENSMUSG00000031765	1.07088	0.000726463	Mt1	ENSMUSG00000024526	1.12629	0.0421377	Cidea
ENSMUSG00000034591	1.06643	0.012813	Slc41a2	ENSMUSG00000003271	1.12175	0.0354024	Sult2b1
ENSMUSG00000011305	1.0643	0.0277337	Plin5	ENSMUSG00000024659	1.12097	0.00654597	Anxa1
ENSMUSG00000042608	1.06353	1.62618e-19	Stk40	ENSMUSG00000040274	1.12096	1.53283e-13	Cdk6
ENSMUSG00000114635	1.06071	0.000446758	CT010498.2	ENSMUSG00000074361	1.11766	0.00328646	C5ar2
ENSMUSG00000033032	1.06024	1.17169e-06	Afap1l1	ENSMUSG00000047330	1.11593	0.0238309	Kcne4
ENSMUSG00000078193	1.05987	0.0278146	Gm2000	ENSMUSG00000086742	1.11469	0.0185731	Gm16201
ENSMUSG00000037225	1.05886	0.00428577	Fgf2	ENSMUSG00000097365	1.11241	0.0374174	C030034L19Rik
ENSMUSG00000070343	1.05484	0.0113497	Gm10288	ENSMUSG00000020419	1.10996	0.0472621	Hormad2
ENSMUSG00000073802	1.05419	0.000175709	Cdkn2b	ENSMUSG00000031896	1.10955	0.00497024	Ctrl
ENSMUSG00000074227	1.05418	0.043344	Spint2	ENSMUSG00000027377	1.10716	0.0497711	Mall
ENSMUSG00000110697	1.0521	0.000892592	Gm31718	ENSMUSG00000034156	1.1064	0.000228018	Tspoap1
ENSMUSG00000061531	1.04957	0.00204325	Tmem236	ENSMUSG00000073293	1.10538	0.0182757	Nudt10
ENSMUSG00000060950	1.04588	8.15682e-14	Trmt61a	ENSMUSG00000092626	1.10138	0.0339814	9130230N09Rik
ENSMUSG00000083337	1.04521	0.00994182	Gm11539	ENSMUSG00000040253	1.10076	0.00129311	Gbp7
ENSMUSG00000030413	1.04445	0.0105246	Pglyrp1	ENSMUSG00000000792	1.1006	7.69515e-05	Slc5a5
ENSMUSG00000029322	1.0442	0.000180684	Plac8	ENSMUSG00000009378	1.0994	0.000534746	Slc16a12
ENSMUSG00000028328	1.04011	4.94471e-07	Tmod1	ENSMUSG00000074151	1.09861	0.00246522	Nlrc5
ENSMUSG00000056888	1.03793	9.70956e-11	Glipr1	ENSMUSG00000001473	1.09585	2.35662e-10	Tubb6
ENSMUSG00000025591	1.03626	1.9325e-12	Tma16	ENSMUSG00000023087	1.09497	1.70646e-12	Noct
ENSMUSG00000078920	1.03619	1.29867e-07	Ifi47	ENSMUSG00000035295	1.09364	0.00183482	Wdr38
ENSMUSG00000069805	1.03406	0.00749695	Fbp1	ENSMUSG00000101462	1.09054	0.0257454	Gm3052
ENSMUSG00000032207	1.03381	0.00390071	Lipc	ENSMUSG00000050621	1.09025	0.0166019	Rps27rt
ENSMUSG00000046908	1.03288	0.00763926	Ltb4r1	ENSMUSG00000104671	1.09005	0.0421398	Gm43062
ENSMUSG00000031506	1.03098	0.000717721	Ptpn7	ENSMUSG00000046733	1.0864	0.012314	Gprc5a
ENSMUSG00000081926	1.02832	0.0342053	Gm15536	ENSMUSG00000033967	1.08533	7.24934e-05	Rnf225
ENSMUSG00000027514	1.0283	0.00133029	Zbp1	ENSMUSG00000099876	1.08193	0.0458169	Gm29650
ENSMUSG00000057657	1.02775	0.0218583	Rps18-ps3	ENSMUSG00000022237	1.07824	0.0022025	Ankrd33b
ENSMUSG00000097365	1.02735	0.0401313	C030034L19Rik	ENSMUSG00000039960	1.07529	0.000796436	Rhou
ENSMUSG00000041754	1.01578	0.0181712	Trem3	ENSMUSG00000029561	1.07188	4.62348e-06	Oasl2
ENSMUSG00000022218	1.01321	3.54299e-05	Tgm1	ENSMUSG00000022026	1.07046	0.00299784	Olfm4
ENSMUSG00000105388	1.0091	0.026141	Rpl36a-ps2	ENSMUSG00000029322	1.06266	0.000216696	Plac8
ENSMUSG00000036305	1.00908	0.0314303	Rpl39-ps	ENSMUSG00000023341	1.06212	5.6311e-05	Mx2
ENSMUSG00000061024	1.00652	2.94361e-17	Rrs1	ENSMUSG00000019997	1.06126	0.0333055	Ctgf
ENSMUSG00000024053	1.00281	0.00140734	Emilin2	ENSMUSG00000034591	1.05886	0.0203723	Slc41a2
ENSMUSG00000050335	1.00053	1.03968e-06	Lgals3	ENSMUSG00000001281	1.05603	0.0380903	Itgb7
ENSMUSG00000047844	1.00046	0.00653228	Bex4	ENSMUSG00000061815	1.05501	0.00608265	Rufy4
ENSMUSG00000039232	0.999277	0.00378254	Stx11	ENSMUSG00000005087	1.05241	0.000844249	Cd44
ENSMUSG00000037434	0.995369	8.07922e-13	Slc30a1	ENSMUSG00000110419	1.0495	0.0373846	AW046200
ENSMUSG00000024732	0.991871	7.17464e-17	Ccdc86	ENSMUSG00000070305	1.04726	0.00999659	Mpzl3
ENSMUSG00000071470	0.990579	0.00553184	Ccnb1ip1	ENSMUSG00000107331	1.04623	0.00146645	Gm42732
ENSMUSG00000060419	0.989251	0.00287199	Rps16-ps2	ENSMUSG00000074796	1.04376	0.0147936	Slc4a11
ENSMUSG00000044258	0.987353	0.027909	Ctla2a	ENSMUSG00000044258	1.04352	0.0283054	Ctla2a
ENSMUSG00000028069	0.981457	2.28445e-07	Gpatch4	ENSMUSG00000090125	1.04271	0.0355713	Pou3f1
ENSMUSG00000021149	0.980638	1.47775e-38	Gtpbp4	ENSMUSG00000022346	1.0422	4.1803e-13	Myc
ENSMUSG00000029343	0.979125	0.00120879	Crybb1	ENSMUSG00000022218	1.0419	3.33587e-05	Tgm1
ENSMUSG00000001542	0.978454	0.000379345	Ell2	ENSMUSG00000024910	1.04125	0.0404912	Ctsw
ENSMUSG00000013415	0.977732	0.0108701	Igf2bp1	ENSMUSG00000035576	1.04124	0.046083	L3mbtl1
ENSMUSG00000039942	0.976221	0.0436312	Ptger4	ENSMUSG00000040605	1.03929	0.000918731	Bace2
ENSMUSG00000078853	0.975959	2.28626e-12	Igtp	ENSMUSG00000030748	1.0367	3.08471e-07	Il4ra
ENSMUSG00000049999	0.975859	7.78914e-08	Ppp1r3d	ENSMUSG00000097386	1.03198	0.0460183	9130213A22Rik
ENSMUSG00000038335	0.975379	1.69786e-31	Tsr1	ENSMUSG00000024935	1.03119	0.037233	Slc1a1
ENSMUSG00000002108	0.973563	0.00017869	Nr1h3	ENSMUSG00000027318	1.0303	0.0243942	Adam33
ENSMUSG00000109941	0.97069	1.93069e-05	Exosc6	ENSMUSG00000013415	1.02637	0.00979649	Igf2bp1
ENSMUSG00000031494	0.970221	0.0146604	Cd209a	ENSMUSG00000026558	1.02418	1.55614e-05	Uck2
ENSMUSG00000025492	0.968264	4.03951e-05	Ifitm3	ENSMUSG00000049103	1.02409	0.00180301	Ccr2
ENSMUSG00000052040	0.967425	1.70523e-08	Klf13	ENSMUSG00000003469	1.02087	0.0205334	Phyhip
ENSMUSG00000024610	0.95928	5.7242e-08	Cd74	ENSMUSG00000074743	1.01993	0.0238531	Thbd
ENSMUSG00000024679	0.957032	0.0262768	Ms4a6d	ENSMUSG00000109602	1.01814	0.00445305	Gm31597
ENSMUSG00000035042	0.95403	0.0485306	Ccl5	ENSMUSG00000002897	1.0176	9.02412e-15	Il17ra
ENSMUSG00000070960	0.948884	0.0375702	Gm19680	ENSMUSG00000051065	1.01495	0.00360262	Mb21d2
ENSMUSG00000045725	0.947767	0.0110964	Prr15	ENSMUSG00000103839	1.01479	0.0342582	Gm37607
ENSMUSG00000057135	0.945374	0.0239052	Scimp	ENSMUSG00000024843	1.01444	1.38126e-12	Chka
ENSMUSG00000097346	0.944678	0.0486029	Gm26619	ENSMUSG00000068105	1.01432	0.00961018	Tnfrsf13c
ENSMUSG00000018543	0.943654	0.0284306	1700001P01Rik	ENSMUSG00000027580	1.01381	0.00031119	Helz2
ENSMUSG00000114884	0.943083	0.0228671	AC168059.2	ENSMUSG00000024899	1.01358	0.00274996	Papss2
ENSMUSG00000022951	0.939173	6.61279e-10	Rcan1	ENSMUSG00000020121	1.01076	0.000229106	Srgap1
ENSMUSG00000093677	0.937338	0.0005359	Gm20712	ENSMUSG00000028328	1.00898	1.91932e-06	Tmod1
ENSMUSG00000060438	0.936462	0.00320414	Rps10-ps1	ENSMUSG00000039232	1.00866	0.00606012	Stx11
ENSMUSG00000106847	0.933735	3.53762e-08	Peg13	ENSMUSG00000032561	1.00302	0.00552896	Acpp
ENSMUSG00000020961	0.930927	0.000727082	Ston2	ENSMUSG00000055833	1.00014	0.00728447	1700034H15Rik
ENSMUSG00000024899	0.928508	0.00361902	Papss2	ENSMUSG00000114884	0.998765	0.0356416	AC168059.2
ENSMUSG00000068762	0.926474	0.0163366	Gstm6	ENSMUSG00000030413	0.998203	0.0216215	Pglyrp1
ENSMUSG00000038521	0.926434	0.0495385	C1s1	ENSMUSG00000054435	0.993537	0.0220916	Gimap4
ENSMUSG00000053801	0.925528	8.40813e-10	Grwd1	ENSMUSG00000070427	0.988898	8.9194e-06	Il18bp
ENSMUSG00000067288	0.925264	0.00548093	Rps28	ENSMUSG00000068762	0.986956	0.0299568	Gstm6
ENSMUSG00000029082	0.923334	0.00212678	Bst1	ENSMUSG00000024610	0.986806	3.00704e-08	Cd74
ENSMUSG00000096883	0.921681	0.0284306	Shisa8	ENSMUSG00000026180	0.985903	0.000124876	Cxcr2
ENSMUSG00000058761	0.92017	4.2059e-09	Rnf169	ENSMUSG00000045319	0.984687	0.00667137	Proser2
ENSMUSG00000046791	0.919153	5.70119e-14	Riox1	ENSMUSG00000026107	0.98333	0.00226567	Nabp1
ENSMUSG00000033255	0.918909	0.0301094	Gm5134	ENSMUSG00000114487	0.982135	0.0243466	CT010498.1
ENSMUSG00000027395	0.918211	2.91343e-15	Polr1b	ENSMUSG00000007659	0.981939	6.42682e-29	Bcl2l1
ENSMUSG00000043421	0.916379	8.88155e-09	Hilpda	ENSMUSG00000015501	0.975656	0.00108635	Hivep2
ENSMUSG00000022305	0.916053	9.74726e-05	Lrp12	ENSMUSG00000075602	0.974691	0.0128869	Ly6a
ENSMUSG00000074796	0.913972	0.016215	Slc4a11	ENSMUSG00000050549	0.969554	2.20369e-06	Fam241a
ENSMUSG00000022237	0.91132	0.00523667	Ankrd33b	ENSMUSG00000060568	0.969063	0.0137203	Fam78b
ENSMUSG00000053175	0.910116	0.0268236	Bcl3	ENSMUSG00000029082	0.967974	0.00195934	Bst1
ENSMUSG00000040152	0.905047	0.0395995	Thbs1	ENSMUSG00000020205	0.966847	2.46924e-08	Phlda1
ENSMUSG00000079547	0.904814	0.0423985	H2-DMb1	ENSMUSG00000054404	0.966666	0.00515998	Slfn5
ENSMUSG00000093327	0.902668	0.000275507	Mir5107	ENSMUSG00000056501	0.963506	0.0037871	Cebpb
ENSMUSG00000036381	0.900206	0.00243458	P2ry14	ENSMUSG00000039236	0.961089	0.00256355	Isg20
ENSMUSG00000073775	0.900093	1.9909e-15	Kti12	ENSMUSG00000070348	0.957306	3.2997e-12	Ccnd1
ENSMUSG00000030711	0.898851	0.016215	Sult1a1	ENSMUSG00000029605	0.955305	0.00461584	Oas1b
ENSMUSG00000020798	0.897127	0.000318652	Spns3	ENSMUSG00000022504	0.954962	0.0255627	Ciita
ENSMUSG00000102737	0.896706	0.00891056	1700016A09Rik	ENSMUSG00000098850	0.95398	0.00287739	Gm27390
ENSMUSG00000044576	0.895423	0.000104773	Garem2	ENSMUSG00000022951	0.953955	4.98421e-10	Rcan1
ENSMUSG00000051065	0.89542	0.00945503	Mb21d2	ENSMUSG00000032860	0.949889	0.00775056	P2ry2
ENSMUSG00000105338	0.893095	0.0214776	Gm43802	ENSMUSG00000000440	0.949235	3.54827e-07	Pparg
ENSMUSG00000040605	0.892776	0.00152004	Bace2	ENSMUSG00000001588	0.942575	0.0154668	Acap1
ENSMUSG00000022018	0.892317	0.00725841	Rgcc	ENSMUSG00000032470	0.938862	8.47464e-21	Mras
ENSMUSG00000027907	0.891389	0.00304621	S100a11	ENSMUSG00000018543	0.935829	0.0213742	1700001P01Rik
ENSMUSG00000022346	0.890925	4.91249e-10	Myc	ENSMUSG00000061024	0.935521	2.1914e-14	Rrs1
ENSMUSG00000001707	0.890411	8.98381e-13	Eef1e1	ENSMUSG00000025492	0.935435	0.000123024	Ifitm3
ENSMUSG00000071637	0.889671	0.000981046	Cebpd	ENSMUSG00000036594	0.933305	0.000568379	H2-Aa
ENSMUSG00000020224	0.888652	0.00165158	Llph	ENSMUSG00000036390	0.932552	3.06565e-06	Gadd45a
ENSMUSG00000002897	0.887966	1.4042e-11	Il17ra	ENSMUSG00000115426	0.929757	0.0335897	AC129931.1
ENSMUSG00000095687	0.886119	0.0297544	Rnaset2a	ENSMUSG00000039629	0.928661	0.0143806	Strip2
ENSMUSG00000032656	0.886093	0.0161054	March3	ENSMUSG00000022146	0.923981	0.0112628	Osmr
ENSMUSG00000110010	0.884347	0.0064514	Gm45629	ENSMUSG00000020044	0.923967	0.00176468	Timp3
ENSMUSG00000037904	0.883254	0.00022676	Ankrd9	ENSMUSG00000005148	0.923698	0.00510779	Klf5
ENSMUSG00000098430	0.8824	0.0228154	Gm27494	ENSMUSG00000032643	0.922557	1.19486e-14	Fhl3
ENSMUSG00000008734	0.882028	2.57385e-06	Gprc5b	ENSMUSG00000102037	0.922366	0.035621	Bcl2a1a
ENSMUSG00000022026	0.881855	0.0144712	Olfm4	ENSMUSG00000058761	0.921604	6.70593e-09	Rnf169
ENSMUSG00000047657	0.878787	0.0473092	Crry-ps	ENSMUSG00000060470	0.919758	0.0149188	Adgrg3
ENSMUSG00000032014	0.877452	0.000318652	Oaf	ENSMUSG00000026020	0.919652	1.02788e-12	Nop58
ENSMUSG00000045179	0.874954	0.0251188	Sox3	ENSMUSG00000089774	0.916586	0.000497806	Slc5a3
ENSMUSG00000022504	0.874618	0.0193765	Ciita	ENSMUSG00000097467	0.913828	0.0169501	Gm26737
ENSMUSG00000034203	0.873843	1.26868e-10	Chchd4	ENSMUSG00000001542	0.908866	0.00170558	Ell2
ENSMUSG00000057561	0.873567	3.70633e-10	Eif1a	ENSMUSG00000114025	0.908765	0.032057	AC154636.3
ENSMUSG00000022528	0.87313	6.36513e-05	Hes1	ENSMUSG00000059493	0.906535	0.047951	Nhs
ENSMUSG00000045709	0.872253	0.00657076	Smkr-ps	ENSMUSG00000053414	0.905888	0.00663516	Hunk
ENSMUSG00000056737	0.870932	0.0015352	Capg	ENSMUSG00000039116	0.904026	0.0194544	Adgrg6
ENSMUSG00000060143	0.869815	0.00816661	Gm10076	ENSMUSG00000020363	0.901275	0.0348588	Gfpt2
ENSMUSG00000038888	0.869657	1.0446e-09	Ctu1	ENSMUSG00000024486	0.901022	7.24934e-05	Hbegf
ENSMUSG00000028771	0.86914	1.23989e-07	Ptpn12	ENSMUSG00000021203	0.899927	6.01786e-09	Otub2
ENSMUSG00000026020	0.863174	1.58069e-11	Nop58	ENSMUSG00000027868	0.899364	0.0205659	Tbx15
ENSMUSG00000032369	0.863133	0.00104407	Plscr1	ENSMUSG00000030790	0.89711	0.0483765	Adm
ENSMUSG00000060568	0.863005	0.00912009	Fam78b	ENSMUSG00000105161	0.895219	0.00695376	Gm42595
ENSMUSG00000028268	0.861372	5.44884e-06	Gbp3	ENSMUSG00000110404	0.894466	0.0413952	Rnf223
ENSMUSG00000056501	0.857664	0.00900393	Cebpb	ENSMUSG00000020656	0.89359	3.17644e-06	Grhl1
ENSMUSG00000017929	0.853934	6.42558e-13	B4galt5	ENSMUSG00000024871	0.89176	0.0220865	Doc2g
ENSMUSG00000040253	0.851511	0.0144403	Gbp7	ENSMUSG00000020812	0.89095	8.42554e-05	1810032O08Rik
ENSMUSG00000026377	0.85026	6.32301e-19	Nifk	ENSMUSG00000028063	0.890532	0.000273823	Lmna
ENSMUSG00000023153	0.84929	0.0208578	Tmem52	ENSMUSG00000026435	0.885611	0.01281	Slc45a3
ENSMUSG00000088088	0.848457	0.00785416	Rmrp	ENSMUSG00000025591	0.881678	1.21793e-08	Tma16
ENSMUSG00000115420	0.848457	0.00785416	AL732506.1	ENSMUSG00000058794	0.879864	0.0042594	Nfe2
ENSMUSG00000035692	0.845407	0.00203837	Isg15	ENSMUSG00000027395	0.879524	4.46265e-13	Polr1b
ENSMUSG00000046229	0.844303	0.0172071	Scand1	ENSMUSG00000049241	0.878019	0.00186527	Hcar1
ENSMUSG00000074800	0.842516	0.0279955	Gm4149	ENSMUSG00000040957	0.877916	2.3355e-08	Cables1
ENSMUSG00000057605	0.842444	0.0232466	Gm6807	ENSMUSG00000069805	0.877407	0.0406331	Fbp1
ENSMUSG00000097327	0.840785	0.000516118	E030030I06Rik	ENSMUSG00000023153	0.876975	0.0228165	Tmem52
ENSMUSG00000022900	0.839824	0.00278336	Ildr1	ENSMUSG00000036452	0.875776	0.000287754	Arhgap26
ENSMUSG00000039236	0.838618	0.0076088	Isg20	ENSMUSG00000055865	0.875014	0.0364783	Fam19a3
ENSMUSG00000087590	0.838042	0.0129168	Epb41l4aos	ENSMUSG00000024053	0.873098	0.00956609	Emilin2
ENSMUSG00000062353	0.833898	0.0200294	Gm15772	ENSMUSG00000044033	0.872796	0.0204362	Ccdc141
ENSMUSG00000038046	0.833136	2.82283e-05	Mrm3	ENSMUSG00000038335	0.8709	1.24011e-24	Tsr1
ENSMUSG00000063354	0.833079	0.00173614	Slc39a4	ENSMUSG00000025856	0.868544	1.57683e-16	Pdgfa
ENSMUSG00000049103	0.830365	0.00962268	Ccr2	ENSMUSG00000045180	0.866798	0.00577868	Shroom2
ENSMUSG00000032322	0.830285	0.044615	Pstpip1	ENSMUSG00000024085	0.864074	0.00115681	Man2a1
ENSMUSG00000067870	0.830123	0.018936	Rpl31-ps8	ENSMUSG00000024769	0.86237	3.75356e-05	Cdc42bpg
ENSMUSG00000021958	0.829002	3.15314e-07	Pinx1	ENSMUSG00000021149	0.860888	4.58179e-29	Gtpbp4
ENSMUSG00000028381	0.828325	6.6282e-06	Ugcg	ENSMUSG00000027907	0.858901	0.00733719	S100a11
ENSMUSG00000030170	0.826394	0.023692	Wnt5b	ENSMUSG00000026875	0.856623	0.00558326	Traf1
ENSMUSG00000024843	0.82577	1.22256e-08	Chka	ENSMUSG00000065124	0.852605	0.00143346	Snora65
ENSMUSG00000028413	0.824765	6.76245e-12	B4galt1	ENSMUSG00000040328	0.847592	0.0257951	Olfr56
ENSMUSG00000031605	0.824657	1.62053e-07	Klhl2	ENSMUSG00000031700	0.844537	1.24473e-06	Gpt2
ENSMUSG00000009378	0.824394	0.00980997	Slc16a12	ENSMUSG00000020961	0.843358	0.00379816	Ston2
ENSMUSG00000044583	0.824329	0.0381941	Tlr7	ENSMUSG00000042608	0.841243	5.49456e-12	Stk40
ENSMUSG00000020599	0.823574	0.0060062	Rgs9	ENSMUSG00000060586	0.840817	0.00381306	H2-Eb1
ENSMUSG00000065922	0.823494	0.00816925	n-R5-8s1	ENSMUSG00000026833	0.84053	0.00632517	Olfm1
ENSMUSG00000004100	0.823276	4.47098e-06	Ppan	ENSMUSG00000114635	0.837629	0.012226	CT010498.2
ENSMUSG00000066975	0.81744	0.00180891	Cryba4	ENSMUSG00000056749	0.837253	0.000492636	Nfil3
ENSMUSG00000114487	0.812272	0.0487381	CT010498.1	ENSMUSG00000106847	0.834042	1.91932e-06	Peg13
ENSMUSG00000023988	0.812106	1.36349e-12	Bysl	ENSMUSG00000080058	0.824992	0.0120752	Gm11175
ENSMUSG00000071757	0.811903	9.6908e-08	Zhx2	ENSMUSG00000037434	0.824948	9.69214e-09	Slc30a1
ENSMUSG00000015176	0.809464	1.52547e-16	Nolc1	ENSMUSG00000111291	0.824359	0.00494637	AC124577.2
ENSMUSG00000113165	0.809033	0.000832856	AC115037.1	ENSMUSG00000042349	0.823846	0.0157506	Ikbke
ENSMUSG00000048216	0.808916	0.0138248	Gpr85	ENSMUSG00000086429	0.821629	0.000697055	Gt(ROSA)26Sor
ENSMUSG00000030609	0.808301	5.77464e-15	Aen	ENSMUSG00000032656	0.816977	0.0407398	March3
ENSMUSG00000033538	0.807263	0.015174	Casp4	ENSMUSG00000091996	0.816866	0.00805324	BC049352
ENSMUSG00000000184	0.804588	0.00114302	Ccnd2	ENSMUSG00000046204	0.812848	0.0056864	Pnma2
ENSMUSG00000061815	0.802794	0.0314541	Rufy4	ENSMUSG00000109015	0.810817	0.00688379	Gm31024
ENSMUSG00000032193	0.800884	0.00286643	Ldlr	ENSMUSG00000070780	0.80807	6.19119e-07	Rbm47
ENSMUSG00000109536	0.800718	0.0432983	9330162G02Rik	ENSMUSG00000094626	0.807672	0.0318468	Tmem121b
ENSMUSG00000030521	0.800554	5.91184e-16	Mphosph10	ENSMUSG00000028771	0.806422	1.91932e-06	Ptpn12
ENSMUSG00000001588	0.799234	0.0301746	Acap1	ENSMUSG00000037254	0.80325	0.0450204	Itih2
ENSMUSG00000017652	0.799035	0.0124054	Cd40	ENSMUSG00000093327	0.802039	0.00260294	Mir5107
ENSMUSG00000008540	0.797032	6.66502e-05	Mgst1	ENSMUSG00000073421	0.801359	0.00795946	H2-Ab1
ENSMUSG00000021265	0.796031	0.000651044	Slc25a29	ENSMUSG00000058883	0.801082	0.0431859	Zfp708
ENSMUSG00000073599	0.795816	0.00523667	Ecscr	ENSMUSG00000028874	0.799569	0.0152606	Fgr
ENSMUSG00000050299	0.795762	0.0108208	Gm9843	ENSMUSG00000026576	0.798731	0.00890566	Atp1b1
ENSMUSG00000020205	0.795495	5.44884e-06	Phlda1	ENSMUSG00000052040	0.796711	8.9169e-06	Klf13
ENSMUSG00000019194	0.795258	0.00026858	Scn1b	ENSMUSG00000110945	0.79599	0.0224317	Gm9856
ENSMUSG00000038279	0.795042	3.93067e-13	Nop2	ENSMUSG00000068417	0.794462	6.13128e-09	Pnp2
ENSMUSG00000075602	0.794432	0.0411439	Ly6a	ENSMUSG00000020599	0.791646	0.0137507	Rgs9
ENSMUSG00000002983	0.793911	1.22226e-05	Relb	ENSMUSG00000022371	0.791517	0.00509018	Col14a1
ENSMUSG00000000776	0.791507	1.58859e-12	Polr3d	ENSMUSG00000074876	0.78733	7.66307e-13	Spata5l1
ENSMUSG00000021285	0.79067	2.07498e-11	Ppp1r13b	ENSMUSG00000097327	0.781058	0.00201556	E030030I06Rik
ENSMUSG00000039699	0.790521	0.00984886	Batf2	ENSMUSG00000076441	0.778961	0.0196827	Ass1
ENSMUSG00000032561	0.789585	0.0178137	Acpp	ENSMUSG00000022661	0.775887	0.0155212	Cd200
ENSMUSG00000063193	0.78579	0.0106304	Cd300lb	ENSMUSG00000113165	0.774597	0.00423144	AC115037.1
ENSMUSG00000024486	0.783755	0.000618831	Hbegf	ENSMUSG00000110275	0.771936	0.00274675	Gm5905
ENSMUSG00000084416	0.781711	0.0192272	Rpl10a-ps1	ENSMUSG00000078490	0.770073	0.00135268	Cfap74
ENSMUSG00000090439	0.780077	0.0401313	Gm17455	ENSMUSG00000030203	0.767741	7.68767e-06	Dusp16
ENSMUSG00000041057	0.779678	1.61457e-25	Wdr43	ENSMUSG00000036381	0.766755	0.0355786	P2ry14
ENSMUSG00000038296	0.77768	7.31492e-05	Galnt18	ENSMUSG00000039782	0.766411	0.0234265	Cpeb2
ENSMUSG00000028063	0.775269	0.00145945	Lmna	ENSMUSG00000097743	0.765101	0.00073301	Gm16973
ENSMUSG00000031578	0.773001	9.30168e-19	Mak16	ENSMUSG00000048807	0.764708	8.66681e-06	Slc35e4
ENSMUSG00000024087	0.772104	0.0183458	Cyp1b1	ENSMUSG00000050860	0.75814	0.00114815	Phospho1
ENSMUSG00000090069	0.771585	0.0380823	E430024P14Rik	ENSMUSG00000015843	0.755387	0.0201179	Rxrg
ENSMUSG00000002233	0.769612	1.20962e-08	Rhoc	ENSMUSG00000027508	0.753821	0.0179898	Pag1
ENSMUSG00000026728	0.769322	6.5877e-06	Vim	ENSMUSG00000039153	0.752056	0.0456898	Runx2
ENSMUSG00000024754	0.768868	0.00836816	Tmem2	ENSMUSG00000085156	0.749813	0.000477419	Snhg15
ENSMUSG00000018012	0.768443	0.00041733	Rac3	ENSMUSG00000008734	0.749373	0.000145038	Gprc5b
ENSMUSG00000003153	0.768004	4.71359e-05	Slc2a3	ENSMUSG00000046791	0.748441	5.4976e-09	Riox1
ENSMUSG00000078974	0.766963	0.00785416	Sec61g	ENSMUSG00000015176	0.74568	1.08093e-13	Nolc1
ENSMUSG00000021453	0.766575	0.00333776	Gadd45g	ENSMUSG00000054263	0.745654	0.0181258	Lifr
ENSMUSG00000028840	0.765698	0.000109374	Zfp593	ENSMUSG00000035673	0.745165	0.000568379	Sbno2
ENSMUSG00000035673	0.765529	0.00025284	Sbno2	ENSMUSG00000063193	0.743975	0.0279863	Cd300lb
ENSMUSG00000049225	0.764466	4.41681e-05	Pdp1	ENSMUSG00000042821	0.740754	0.00301906	Snai1
ENSMUSG00000040093	0.764104	0.00309389	Bmf	ENSMUSG00000027765	0.739002	0.0305169	P2ry1
ENSMUSG00000042417	0.763498	0.0467904	Ccno	ENSMUSG00000049999	0.73796	0.000150677	Ppp1r3d
ENSMUSG00000068099	0.763436	0.0020274	1500009C09Rik	ENSMUSG00000004100	0.736813	8.47273e-05	Ppan
ENSMUSG00000006360	0.763409	0.0424387	Crip1	ENSMUSG00000040451	0.736434	0.0028809	Sgms1
ENSMUSG00000026796	0.763236	9.22733e-09	Fam129b	ENSMUSG00000099109	0.733207	0.046056	Mir7115
ENSMUSG00000040447	0.763068	0.0034152	Spns2	ENSMUSG00000044576	0.73273	0.00272539	Garem2
ENSMUSG00000074466	0.762514	0.0146141	Gm15417	ENSMUSG00000052776	0.730776	0.00461584	Oas1a
ENSMUSG00000104367	0.760617	0.0176482	Gm38079	ENSMUSG00000092035	0.730474	0.0071007	Peg10
ENSMUSG00000031837	0.760597	0.0189704	Necab2	ENSMUSG00000087365	0.730148	0.0215698	C430049B03Rik
ENSMUSG00000000957	0.75991	8.08963e-07	Mmp14	ENSMUSG00000071637	0.728302	0.0131244	Cebpd
ENSMUSG00000044197	0.758414	1.62257e-06	Gpr146	ENSMUSG00000057561	0.727747	5.38318e-07	Eif1a
ENSMUSG00000069899	0.757124	0.0175995	Gm12166	ENSMUSG00000028967	0.727448	0.000383656	Errfi1
ENSMUSG00000015476	0.754542	0.0386669	Prrt1	ENSMUSG00000002881	0.726217	0.000378272	Nab1
ENSMUSG00000022146	0.752484	0.0335628	Osmr	ENSMUSG00000044345	0.725465	0.000560736	Marveld1
ENSMUSG00000079508	0.751956	0.0168987	Apoo	ENSMUSG00000079508	0.721994	0.0385571	Apoo
ENSMUSG00000054934	0.750492	0.0453058	Kcnmb4	ENSMUSG00000005237	0.721526	0.0140789	Dnah2
ENSMUSG00000027236	0.748934	3.53927e-12	Eif3j1	ENSMUSG00000085385	0.719998	0.000431405	Snhg17
ENSMUSG00000002881	0.748052	0.000150467	Nab1	ENSMUSG00000028381	0.719251	0.000195628	Ugcg
ENSMUSG00000031490	0.747772	0.0049944	Eif4ebp1	ENSMUSG00000049225	0.718288	0.000278756	Pdp1
ENSMUSG00000096974	0.747555	0.027573	Gm26881	ENSMUSG00000021453	0.718274	0.00945584	Gadd45g
ENSMUSG00000039450	0.7466	5.95562e-05	Dcxr	ENSMUSG00000033721	0.717788	0.00249281	Vav3
ENSMUSG00000030203	0.746505	9.25589e-06	Dusp16	ENSMUSG00000038264	0.717353	0.0346525	Sema7a
ENSMUSG00000011008	0.746284	0.0468171	Mcoln2	ENSMUSG00000079445	0.715602	0.00403402	B3gnt7
ENSMUSG00000035295	0.746062	0.0367566	Wdr38	ENSMUSG00000046794	0.712891	0.00354788	Ppp1r3b
ENSMUSG00000097906	0.744701	4.0237e-07	Gm9625	ENSMUSG00000024754	0.711032	0.0225158	Tmem2
ENSMUSG00000085355	0.744503	0.0291898	3010003L21Rik	ENSMUSG00000038279	0.710208	2.43215e-10	Nop2
ENSMUSG00000017715	0.743461	3.05614e-10	Pgs1	ENSMUSG00000046879	0.708068	3.50609e-05	Irgm1
ENSMUSG00000027076	0.742745	0.000300158	Timm10	ENSMUSG00000067931	0.706731	0.0115287	Zfp948
ENSMUSG00000033777	0.742709	0.00104211	Tlr13	ENSMUSG00000033355	0.706713	0.000239482	Rtp4
ENSMUSG00000045538	0.741562	2.08594e-05	Ddx28	ENSMUSG00000087412	0.706407	0.0433928	Gm15501
ENSMUSG00000050860	0.740634	0.000518085	Phospho1	ENSMUSG00000024732	0.703404	1.9816e-08	Ccdc86
ENSMUSG00000001630	0.739991	8.47637e-05	Stk38l	ENSMUSG00000038046	0.703164	0.00126467	Mrm3
ENSMUSG00000051435	0.737591	3.83779e-05	Fhad1	ENSMUSG00000000776	0.702697	1.38718e-09	Polr3d
ENSMUSG00000036390	0.736	0.000277979	Gadd45a	ENSMUSG00000040093	0.70135	0.0105097	Bmf
ENSMUSG00000037966	0.734337	7.11727e-05	Ninj1	ENSMUSG00000030521	0.699418	1.08813e-11	Mphosph10
ENSMUSG00000027508	0.73338	0.016361	Pag1	ENSMUSG00000022305	0.697314	0.00652193	Lrp12
ENSMUSG00000028010	0.732956	0.000414336	Gar1	ENSMUSG00000025357	0.697207	4.65029e-09	Dgka
ENSMUSG00000047090	0.731936	1.40389e-12	Tmem198b	ENSMUSG00000002617	0.694863	0.00306859	Zfp40
ENSMUSG00000038489	0.729749	0.00231942	Polr2l	ENSMUSG00000008540	0.694762	0.00141726	Mgst1
ENSMUSG00000029570	0.729701	1.68029e-10	Lfng	ENSMUSG00000038342	0.693446	0.00210504	Mlxip
ENSMUSG00000040957	0.728718	4.53093e-06	Cables1	ENSMUSG00000024042	0.691714	0.0135226	Sik1
ENSMUSG00000091509	0.728371	0.00200585	Gm17066	ENSMUSG00000034570	0.691496	0.0176763	Inpp5j
ENSMUSG00000085436	0.727561	0.0103646	Zfp335os	ENSMUSG00000085492	0.686876	0.000117611	Trmt61b
ENSMUSG00000031304	0.72738	0.0194296	Il2rg	ENSMUSG00000022957	0.686803	0.000278001	Itsn1
ENSMUSG00000060032	0.726824	0.0164166	H2afj	ENSMUSG00000085316	0.686121	0.0391255	D330050G23Rik
ENSMUSG00000040451	0.72681	0.00232313	Sgms1	ENSMUSG00000024985	0.685554	9.22116e-05	Tcf7l2
ENSMUSG00000041506	0.726699	1.20265e-06	Rrp9	ENSMUSG00000027375	0.684819	0.0273188	Mal
ENSMUSG00000053414	0.724368	0.02868	Hunk	ENSMUSG00000003153	0.682033	0.000653518	Slc2a3
ENSMUSG00000020656	0.724219	9.69762e-05	Grhl1	ENSMUSG00000040829	0.681483	0.0375793	Zmynd15
ENSMUSG00000028108	0.724072	0.000556835	Ecm1	ENSMUSG00000071757	0.679611	2.99849e-05	Zhx2
ENSMUSG00000016664	0.722629	1.15192e-07	Pacsin2	ENSMUSG00000047735	0.679374	0.0166556	Samd9l
ENSMUSG00000018920	0.719565	0.0132864	Cxcl16	ENSMUSG00000030609	0.678743	3.64069e-10	Aen
ENSMUSG00000052253	0.718381	0.000177622	Zfp622	ENSMUSG00000046223	0.678419	0.00499663	Plaur
ENSMUSG00000027596	0.716482	0.0103693	a	ENSMUSG00000024778	0.678163	0.0201734	Fas
ENSMUSG00000026875	0.71587	0.0159495	Traf1	ENSMUSG00000031578	0.678071	6.18111e-14	Mak16
ENSMUSG00000050212	0.71561	0.00157152	Eva1b	ENSMUSG00000045672	0.674909	4.08684e-05	Col27a1
ENSMUSG00000027221	0.715278	0.000155908	Chst1	ENSMUSG00000093677	0.674782	0.0329112	Gm20712
ENSMUSG00000064307	0.714794	0.0453093	Lrrc51	ENSMUSG00000032119	0.674357	5.44109e-05	Hinfp
ENSMUSG00000034614	0.714371	0.00574863	Pik3ip1	ENSMUSG00000026981	0.67318	0.0442795	Il1rn
ENSMUSG00000022372	0.71348	0.0122139	Sla	ENSMUSG00000028069	0.672545	0.00132019	Gpatch4
ENSMUSG00000068417	0.712624	2.49658e-07	Pnp2	ENSMUSG00000010358	0.672475	0.00412725	Ifi35
ENSMUSG00000048007	0.710104	0.00738369	Timm8a1	ENSMUSG00000031825	0.671784	0.0110433	Crispld2
ENSMUSG00000031839	0.710085	1.08012e-05	Hsbp1	ENSMUSG00000030409	0.670807	0.0376133	Dmpk
ENSMUSG00000042854	0.709066	0.000296098	Trp53rkb	ENSMUSG00000031880	0.669936	0.0250896	Rrad
ENSMUSG00000025290	0.708822	0.0122824	Rps24	ENSMUSG00000025887	0.669646	0.0252191	Casp12
ENSMUSG00000025402	0.708802	3.37095e-06	Nab2	ENSMUSG00000031605	0.66853	6.16545e-05	Klhl2
ENSMUSG00000025171	0.707518	1.43363e-07	Ubtd1	ENSMUSG00000056888	0.668153	0.000117035	Glipr1
ENSMUSG00000020121	0.703834	0.0109032	Srgap1	ENSMUSG00000037904	0.667404	0.0265932	Ankrd9
ENSMUSG00000039084	0.702613	0.0308525	Chad	ENSMUSG00000002058	0.666537	0.0060251	Unc119
ENSMUSG00000022371	0.70257	0.00957096	Col14a1	ENSMUSG00000050335	0.666371	0.00328646	Lgals3
ENSMUSG00000000732	0.702459	0.000179721	Icosl	ENSMUSG00000049950	0.662674	0.0037339	Rpp38
ENSMUSG00000021687	0.700209	1.04598e-08	Scamp1	ENSMUSG00000097772	0.661577	0.000796436	5430416N02Rik
ENSMUSG00000028948	0.699845	3.41757e-19	Nol9	ENSMUSG00000053063	0.660911	0.0348588	Clec12a
ENSMUSG00000030403	0.69935	1.87456e-20	Vasp	ENSMUSG00000028128	0.657378	0.046083	F3
ENSMUSG00000015337	0.698541	0.00611873	Endog	ENSMUSG00000037692	0.657336	0.000228018	Ahdc1
ENSMUSG00000042745	0.697756	0.0106077	Id1	ENSMUSG00000054855	0.656348	0.00494637	Rnd1
ENSMUSG00000001020	0.69725	0.0315208	S100a4	ENSMUSG00000041057	0.651855	2.11651e-17	Wdr43
ENSMUSG00000036278	0.695951	0.00293706	Macrod1	ENSMUSG00000038888	0.65152	2.40259e-05	Ctu1
ENSMUSG00000083621	0.694461	0.044712	Gm14586	ENSMUSG00000021958	0.651451	0.000184004	Pinx1
ENSMUSG00000042729	0.694212	0.000120206	Wdr74	ENSMUSG00000020798	0.65145	0.0217224	Spns3
ENSMUSG00000035397	0.69393	5.91016e-07	Klf16	ENSMUSG00000101628	0.650425	0.0404912	Gm28177
ENSMUSG00000025869	0.693661	0.000193263	Nop16	ENSMUSG00000016552	0.650192	0.0450204	Foxred2
ENSMUSG00000000409	0.692498	0.0268051	Lck	ENSMUSG00000036948	0.648502	1.30535e-11	BC037034
ENSMUSG00000097772	0.691814	0.000106285	5430416N02Rik	ENSMUSG00000022351	0.648198	0.0073598	Sqle
ENSMUSG00000020484	0.691773	1.37119e-07	Xbp1	ENSMUSG00000003617	0.647713	0.0265932	Cp
ENSMUSG00000002058	0.691531	0.00243715	Unc119	ENSMUSG00000043079	0.647576	0.0104652	Synpo
ENSMUSG00000023272	0.690318	2.3771e-06	Creld2	ENSMUSG00000031146	0.645226	0.014347	Plp2
ENSMUSG00000021493	0.690255	0.0117879	Pdlim7	ENSMUSG00000021493	0.644367	0.0332	Pdlim7
ENSMUSG00000110423	0.688906	9.14867e-05	Gm45736	ENSMUSG00000089762	0.640732	0.0217561	Ier5l
ENSMUSG00000039725	0.688439	9.67649e-07	Trp53rka	ENSMUSG00000036533	0.640688	0.0118115	Cdc42ep3
ENSMUSG00000022864	0.688077	0.00264572	D16Ertd472e	ENSMUSG00000026377	0.639403	1.52695e-10	Nifk
ENSMUSG00000021508	0.687534	0.00820856	Cxcl14	ENSMUSG00000037260	0.639109	6.94386e-10	Hgsnat
ENSMUSG00000063694	0.686884	4.41681e-05	Cycs	ENSMUSG00000000732	0.637109	0.00121643	Icosl
ENSMUSG00000045690	0.685925	0.00294276	Wdr89	ENSMUSG00000043421	0.636702	0.000229332	Hilpda
ENSMUSG00000033721	0.684853	0.00290928	Vav3	ENSMUSG00000001707	0.635789	1.91932e-06	Eef1e1
ENSMUSG00000024608	0.684274	0.00730157	Rps14	ENSMUSG00000019846	0.635468	0.00263914	Lama4
ENSMUSG00000039985	0.6841	0.00942089	Fam60a	ENSMUSG00000021285	0.633198	3.27818e-07	Ppp1r13b
ENSMUSG00000085492	0.683396	1.37797e-05	Trmt61b	ENSMUSG00000028413	0.633043	5.46212e-07	B4galt1
ENSMUSG00000017765	0.683393	1.98066e-19	Slc12a4	ENSMUSG00000067653	0.630801	0.000949084	Ankrd23
ENSMUSG00000027215	0.68286	8.43701e-10	Cd82	ENSMUSG00000014778	0.629352	1.01878e-09	Fhod1
ENSMUSG00000022247	0.682186	1.80234e-05	Brix1	ENSMUSG00000053801	0.629134	0.000135883	Grwd1
ENSMUSG00000020812	0.681484	0.00248259	1810032O08Rik	ENSMUSG00000051435	0.628025	0.000946604	Fhad1
ENSMUSG00000046410	0.680801	0.0166791	Kcnk6	ENSMUSG00000034818	0.62705	0.0450978	Celf5
ENSMUSG00000026107	0.678394	0.0424387	Nabp1	ENSMUSG00000097392	0.626637	0.000293701	D930016D06Rik
ENSMUSG00000013846	0.676575	0.0198037	St3gal1	ENSMUSG00000002983	0.626236	0.00130347	Relb
ENSMUSG00000032841	0.67626	0.00449895	Prr5l	ENSMUSG00000025650	0.625381	0.0103114	Col7a1
ENSMUSG00000003070	0.676154	0.0355909	Efna2	ENSMUSG00000041438	0.62363	2.20473e-07	Utp4
ENSMUSG00000027333	0.675587	6.72415e-12	Smox	ENSMUSG00000001630	0.623224	0.00223459	Stk38l
ENSMUSG00000020399	0.674529	0.0365716	Havcr2	ENSMUSG00000007617	0.623131	0.0039096	Homer1
ENSMUSG00000115338	0.674509	9.3549e-08	Pnp	ENSMUSG00000026104	0.621644	0.000461115	Stat1
ENSMUSG00000023068	0.674044	9.00182e-13	Nus1	ENSMUSG00000091509	0.62162	0.0145561	Gm17066
ENSMUSG00000049744	0.672804	0.0337573	Arhgap15	ENSMUSG00000026970	0.620216	0.000286027	Rbms1
ENSMUSG00000018339	0.672564	4.09183e-06	Gpx3	ENSMUSG00000028717	0.618862	0.00849208	Tal1
ENSMUSG00000003283	0.672346	0.00417951	Hck	ENSMUSG00000069049	0.617195	0.00487752	Eif2s3y
ENSMUSG00000021871	0.671434	1.16202e-07	Pnp	ENSMUSG00000032802	0.616845	0.000494996	Srxn1
ENSMUSG00000038510	0.669992	2.36331e-05	Rpf2	ENSMUSG00000051495	0.616545	1.63047e-06	Irf2bp2
ENSMUSG00000025436	0.669687	1.1205e-05	Atp23	ENSMUSG00000114771	0.616347	0.0426021	AC163667.1
ENSMUSG00000026069	0.667255	0.00209557	Il1rl1	ENSMUSG00000038296	0.616275	0.00560881	Galnt18
ENSMUSG00000026576	0.667125	0.0228671	Atp1b1	ENSMUSG00000074622	0.615839	3.17644e-06	Mafb
ENSMUSG00000074876	0.66624	3.38753e-10	Spata5l1	ENSMUSG00000017715	0.614208	6.40031e-07	Pgs1
ENSMUSG00000031431	0.665541	0.000709833	Tsc22d3	ENSMUSG00000073775	0.613411	6.14709e-07	Kti12
ENSMUSG00000041390	0.663702	0.00317171	Mdfic	ENSMUSG00000000184	0.613208	0.0276368	Ccnd2
ENSMUSG00000022554	0.662654	8.08114e-05	Hgh1	ENSMUSG00000022960	0.611269	2.07778e-06	Donson
ENSMUSG00000098178	0.662414	0.0419376	Gm42418	ENSMUSG00000027583	0.609851	9.2163e-05	Zbtb46
ENSMUSG00000038274	0.662172	0.0147531	Fau	ENSMUSG00000021365	0.607581	0.00297961	Nedd9
ENSMUSG00000064109	0.660481	0.0346344	Hcst	ENSMUSG00000040447	0.60744	0.0362633	Spns2
ENSMUSG00000033294	0.659378	1.052e-11	Noc4l	ENSMUSG00000028840	0.606417	0.00451627	Zfp593
ENSMUSG00000023905	0.659252	0.0110086	Tnfrsf12a	ENSMUSG00000097906	0.606153	0.000159473	Gm9625
ENSMUSG00000026305	0.659243	6.98361e-10	Lrrfip1	ENSMUSG00000046667	0.606056	0.00101466	Rbm12b1
ENSMUSG00000043439	0.658985	0.00246367	Epop	ENSMUSG00000040033	0.605546	0.00306859	Stat2
ENSMUSG00000070284	0.658567	2.92711e-07	Gmppb	ENSMUSG00000028948	0.603733	1.16056e-13	Nol9
ENSMUSG00000044345	0.658296	0.00142158	Marveld1	ENSMUSG00000034579	0.600612	0.0375516	Pla2g3
ENSMUSG00000032109	0.657403	2.01642e-11	Nlrx1	ENSMUSG00000104950	0.600043	0.00412725	4833413G10Rik
ENSMUSG00000058794	0.65698	0.031354	Nfe2	ENSMUSG00000063972	0.599106	0.00997018	Nr6a1
ENSMUSG00000038845	0.656796	0.00449419	Phb	ENSMUSG00000075585	0.598884	0.000983476	6330403L08Rik
ENSMUSG00000055137	0.655547	0.000583631	Sugct	ENSMUSG00000067212	0.597835	0.00039517	H2-T23
ENSMUSG00000024085	0.653554	0.0161127	Man2a1	ENSMUSG00000022864	0.597138	0.0167809	D16Ertd472e
ENSMUSG00000054720	0.653498	0.00111531	Lrrc8c	ENSMUSG00000026305	0.594127	6.70131e-08	Lrrfip1
ENSMUSG00000038264	0.652914	0.0442168	Sema7a	ENSMUSG00000098465	0.593696	0.0329487	Mir1668
ENSMUSG00000020806	0.651993	0.01856	Rhbdf2	ENSMUSG00000025813	0.593349	0.0356949	Homer2
ENSMUSG00000049482	0.651201	9.33975e-05	Ctu2	ENSMUSG00000115338	0.593316	5.87488e-06	Pnp
ENSMUSG00000060216	0.651104	1.55695e-06	Arrb2	ENSMUSG00000009741	0.593199	0.000392827	Ubp1
ENSMUSG00000050244	0.650999	5.16832e-06	Heatr1	ENSMUSG00000017929	0.593177	2.80238e-06	B4galt5
ENSMUSG00000070462	0.650257	2.57287e-11	Tlnrd1	ENSMUSG00000019487	0.592827	2.36333e-06	Trip10
ENSMUSG00000027765	0.649429	0.0386533	P2ry1	ENSMUSG00000097000	0.591672	0.0160253	Gm17435
ENSMUSG00000089762	0.648368	0.0140576	Ier5l	ENSMUSG00000098794	0.590977	0.00127799	Gm28038
ENSMUSG00000034686	0.648122	0.0338356	Prr7	ENSMUSG00000021871	0.589616	7.16303e-06	Pnp
ENSMUSG00000032802	0.647944	0.000166507	Srxn1	ENSMUSG00000032841	0.588622	0.0235035	Prr5l
ENSMUSG00000017679	0.647555	4.09183e-06	Ttpal	ENSMUSG00000060950	0.588358	0.000154783	Trmt61a
ENSMUSG00000015843	0.647482	0.0395995	Rxrg	ENSMUSG00000039470	0.587779	0.000193266	Zdhhc2
ENSMUSG00000006442	0.646111	0.000141963	Srm	ENSMUSG00000043183	0.586744	0.00147519	Simc1
ENSMUSG00000054871	0.644968	0.0218531	Tmem158	ENSMUSG00000049939	0.586679	0.00349035	Lrrc4
ENSMUSG00000029642	0.644737	0.00240327	Polr1d	ENSMUSG00000027236	0.58541	3.70318e-07	Eif3j1
ENSMUSG00000087651	0.644431	0.0236094	1500009L16Rik	ENSMUSG00000002885	0.585167	0.00690124	Adgre5
ENSMUSG00000003206	0.644359	0.0056717	Ebi3	ENSMUSG00000031024	0.584799	0.000462343	St5
ENSMUSG00000036256	0.644256	0.0472668	Igfbp7	ENSMUSG00000086150	0.584526	0.037263	Bach2os
ENSMUSG00000041203	0.644213	0.00322044	Trir	ENSMUSG00000017679	0.583191	7.40674e-05	Ttpal
ENSMUSG00000037260	0.642019	3.05614e-10	Hgsnat	ENSMUSG00000026728	0.582797	0.00157691	Vim
ENSMUSG00000020075	0.641177	1.72098e-05	Ddx21	ENSMUSG00000033909	0.581516	3.22375e-05	Usp36
ENSMUSG00000112429	0.639922	0.00121043	AC131081.1	ENSMUSG00000042364	0.581306	1.44797e-05	Snx18
ENSMUSG00000015950	0.639514	0.0202277	Ncf1	ENSMUSG00000044149	0.579688	3.54969e-05	Nkrf
ENSMUSG00000070476	0.637824	9.46167e-05	Fam217b	ENSMUSG00000033545	0.579409	5.33452e-07	Znrf1
ENSMUSG00000050796	0.637199	8.68878e-07	B3galt6	ENSMUSG00000043243	0.578288	0.0114895	Fam129c
ENSMUSG00000035049	0.636813	2.86202e-08	Rrp12	ENSMUSG00000031939	0.578013	0.00231817	Taf1d
ENSMUSG00000022876	0.636015	0.00171436	Samsn1	ENSMUSG00000039633	0.577372	0.00883682	Lonrf1
ENSMUSG00000087305	0.635691	0.00700095	A430035B10Rik	ENSMUSG00000078651	0.576095	0.00494637	Aoc2
ENSMUSG00000020044	0.634061	0.0378371	Timp3	ENSMUSG00000044197	0.575861	0.000703039	Gpr146
ENSMUSG00000031511	0.633162	9.08817e-08	Arhgef7	ENSMUSG00000028261	0.57494	0.000392387	Ndufaf4
ENSMUSG00000105161	0.632649	0.0486616	Gm42595	ENSMUSG00000042354	0.573852	1.55904e-05	Gnl3
ENSMUSG00000063480	0.631984	3.79524e-08	Snu13	ENSMUSG00000109941	0.571449	0.0319748	Exosc6
ENSMUSG00000033467	0.630704	0.00611873	Crlf2	ENSMUSG00000046768	0.570217	0.0194024	Rhoj
ENSMUSG00000007617	0.630601	0.0022703	Homer1	ENSMUSG00000026158	0.56929	5.75101e-05	Ogfrl1
ENSMUSG00000033147	0.629966	0.0371478	Slc22a15	ENSMUSG00000000957	0.566609	0.000628628	Mmp14
ENSMUSG00000043388	0.629324	0.0427165	Tmem130	ENSMUSG00000020075	0.565985	0.000292476	Ddx21
ENSMUSG00000023017	0.62904	0.0130097	Asic1	ENSMUSG00000000317	0.565604	0.0494851	Bcl6b
ENSMUSG00000083992	0.624739	0.0267649	Gm11478	ENSMUSG00000034842	0.562078	0.0262604	Art3
ENSMUSG00000027540	0.62339	1.12472e-06	Ptpn1	ENSMUSG00000032103	0.560773	6.32722e-07	Pus3
ENSMUSG00000029552	0.621752	0.0173125	Tes	ENSMUSG00000034709	0.559586	9.60649e-07	Ppp1r21
ENSMUSG00000003848	0.621529	6.52113e-07	Nob1	ENSMUSG00000025359	0.559402	0.00489081	Pmel
ENSMUSG00000025508	0.620944	0.0464457	Rplp2	ENSMUSG00000030701	0.559293	0.0354077	Plekhb1
ENSMUSG00000002699	0.620248	0.00284364	Lcp2	ENSMUSG00000028248	0.558858	0.0460183	Pnisr
ENSMUSG00000051652	0.617523	0.0139109	Lrrc3	ENSMUSG00000023988	0.555995	6.82488e-06	Bysl
ENSMUSG00000042364	0.617286	2.02789e-06	Snx18	ENSMUSG00000018899	0.554459	0.0278213	Irf1
ENSMUSG00000051518	0.616516	0.00543586	Rps19bp1	ENSMUSG00000099041	0.554411	0.0238885	Gm28035
ENSMUSG00000082433	0.616459	0.0365708	Gm9025	ENSMUSG00000101166	0.55278	0.00386758	Gm28496
ENSMUSG00000049950	0.615622	0.00562471	Rpp38	ENSMUSG00000054321	0.55189	0.00607282	Taf4b
ENSMUSG00000031799	0.615174	4.87651e-08	Tpm4	ENSMUSG00000039361	0.550207	0.00078312	Picalm
ENSMUSG00000005374	0.614756	3.38187e-11	Tbl2	ENSMUSG00000017765	0.549712	3.3779e-12	Slc12a4
ENSMUSG00000034842	0.612109	0.0067326	Art3	ENSMUSG00000000916	0.549441	8.44248e-05	Nsun5
ENSMUSG00000114429	0.611989	0.0374157	AC113060.1	ENSMUSG00000020484	0.548257	7.77869e-05	Xbp1
ENSMUSG00000029752	0.61107	0.00976164	Asns	ENSMUSG00000026069	0.546873	0.0228143	Il1rl1
ENSMUSG00000028633	0.610978	1.34441e-10	Ctps	ENSMUSG00000046994	0.546541	0.0160253	Mars2
ENSMUSG00000001305	0.61026	9.1441e-05	Rrp15	ENSMUSG00000036560	0.545748	0.00965523	Lgi4
ENSMUSG00000036948	0.609039	1.5073e-10	BC037034	ENSMUSG00000055945	0.545544	0.0268092	Prr18
ENSMUSG00000071568	0.608806	0.0289336	Gm5874	ENSMUSG00000016664	0.544752	0.000181237	Pacsin2
ENSMUSG00000005672	0.608765	0.0419975	Kit	ENSMUSG00000047090	0.544607	6.34556e-07	Tmem198b
ENSMUSG00000062093	0.608245	0.0314541	Gm10110	ENSMUSG00000025762	0.543145	3.77456e-05	Larp1b
ENSMUSG00000099764	0.607695	0.0425471	Rps10-ps2	ENSMUSG00000029657	0.542119	0.00266274	Hsph1
ENSMUSG00000026158	0.607654	8.69611e-06	Ogfrl1	ENSMUSG00000053907	0.541182	0.000154783	Mat2a
ENSMUSG00000074825	0.607469	3.94019e-07	Itpripl1	ENSMUSG00000028633	0.540485	6.70131e-08	Ctps
ENSMUSG00000044968	0.605889	0.0066975	Napepld	ENSMUSG00000034203	0.53729	0.000356714	Chchd4
ENSMUSG00000037960	0.605245	5.38138e-05	Card19	ENSMUSG00000042766	0.5368	0.0413643	Trim46
ENSMUSG00000022255	0.605219	0.0006003	Mtdh	ENSMUSG00000038510	0.535736	0.00181345	Rpf2
ENSMUSG00000031604	0.60502	2.38723e-06	Msmo1	ENSMUSG00000027368	0.535106	0.0262848	Dusp2
ENSMUSG00000000916	0.604747	4.0541e-06	Nsun5	ENSMUSG00000027405	0.535076	1.43328e-07	Nop56
ENSMUSG00000049232	0.603696	6.811e-07	Tigd2	ENSMUSG00000037447	0.534756	0.0183815	Arid5a
ENSMUSG00000031608	0.603332	0.0145925	Galnt7	ENSMUSG00000028645	0.534493	0.00123896	Slc2a1
ENSMUSG00000062373	0.602602	2.5344e-06	Tmem65	ENSMUSG00000012429	0.534385	0.0167809	Mplkip
ENSMUSG00000028261	0.600903	8.73113e-05	Ndufaf4	ENSMUSG00000025236	0.533841	1.56403e-06	Adpgk
ENSMUSG00000028741	0.600258	0.0024158	Mrto4	ENSMUSG00000030403	0.533169	1.08813e-11	Vasp
ENSMUSG00000020307	0.598275	0.00137336	Cdc34	ENSMUSG00000028108	0.532844	0.0238275	Ecm1
ENSMUSG00000043998	0.597731	6.31649e-09	Mgat2	ENSMUSG00000040723	0.532604	4.52371e-09	Rcsd1
ENSMUSG00000024985	0.594693	0.000635257	Tcf7l2	ENSMUSG00000032109	0.532329	2.71327e-07	Nlrx1
ENSMUSG00000085894	0.59334	0.00336083	Gm15832	ENSMUSG00000031431	0.531872	0.013184	Tsc22d3
ENSMUSG00000041438	0.592577	6.14173e-07	Utp4	ENSMUSG00000034165	0.531694	0.000628628	Ccnd3
ENSMUSG00000063506	0.592023	0.00332996	Arhgap22	ENSMUSG00000034422	0.531298	0.0231057	Parp14
ENSMUSG00000044768	0.591933	1.84876e-07	D1Ertd622e	ENSMUSG00000044968	0.530701	0.0306092	Napepld
ENSMUSG00000033099	0.591056	0.00590837	Nol12	ENSMUSG00000112429	0.530672	0.0154911	AC131081.1
ENSMUSG00000026159	0.589654	0.00012222	Agfg1	ENSMUSG00000040511	0.530537	0.00166545	Pvr
ENSMUSG00000031841	0.589143	0.0281296	Cdh13	ENSMUSG00000079036	0.53005	4.97981e-07	Alkbh1
ENSMUSG00000034321	0.588759	3.13188e-07	Exosc1	ENSMUSG00000022255	0.529046	0.00473801	Mtdh
ENSMUSG00000026974	0.588657	6.78264e-07	Zmynd19	ENSMUSG00000026896	0.528791	0.0265796	Ifih1
ENSMUSG00000048027	0.587661	0.00426987	Rgmb	ENSMUSG00000018012	0.528496	0.0333137	Rac3
ENSMUSG00000115219	0.587317	0.00360072	Eef1akmt4	ENSMUSG00000035640	0.528071	0.00291029	Cbarp
ENSMUSG00000054855	0.586941	0.00948341	Rnd1	ENSMUSG00000023017	0.527607	0.0470474	Asic1
ENSMUSG00000044231	0.586845	0.000192266	Nhlrc1	ENSMUSG00000008318	0.527263	0.00752003	Relt
ENSMUSG00000022792	0.585418	3.80682e-06	Yars2	ENSMUSG00000020692	0.525508	0.000941928	Nle1
ENSMUSG00000010358	0.585174	0.0116747	Ifi35	ENSMUSG00000050295	0.524461	0.034521	Foxc1
ENSMUSG00000047260	0.585084	4.47325e-05	Emc6	ENSMUSG00000020648	0.523416	0.00431319	Dus4l
ENSMUSG00000044763	0.583015	2.30937e-07	Trmt10c	ENSMUSG00000005374	0.52311	5.81666e-08	Tbl2
ENSMUSG00000107176	0.582384	0.00876871	Gm9794	ENSMUSG00000055065	0.522441	0.000294192	Ddx17
ENSMUSG00000032575	0.58238	3.91858e-05	Manf	ENSMUSG00000063480	0.522203	1.62601e-05	Snu13
ENSMUSG00000032103	0.582032	9.03644e-08	Pus3	ENSMUSG00000074873	0.521529	0.0207625	AI606181
ENSMUSG00000074576	0.582	0.000705142	Mocs3	ENSMUSG00000039191	0.52137	0.00416689	Rbpj
ENSMUSG00000091996	0.581823	0.0473674	BC049352	ENSMUSG00000085894	0.520714	0.0171764	Gm15832
ENSMUSG00000027722	0.581747	3.87563e-11	Spata5	ENSMUSG00000031976	0.518205	0.0406716	Urb2
ENSMUSG00000049241	0.580559	0.0330268	Hcar1	ENSMUSG00000019194	0.517528	0.0391255	Scn1b
ENSMUSG00000056121	0.580492	3.34728e-12	Fez2	ENSMUSG00000024891	0.516528	0.000639459	Slc29a2
ENSMUSG00000006941	0.580333	9.11234e-05	Eif1b	ENSMUSG00000048027	0.515661	0.0205716	Rgmb
ENSMUSG00000095464	0.579293	0.041025	Gm21987	ENSMUSG00000031604	0.512843	0.000165364	Msmo1
ENSMUSG00000035828	0.576614	0.000978561	Pim3	ENSMUSG00000003746	0.512045	0.0468271	Man1a
ENSMUSG00000026970	0.576009	0.000611062	Rbms1	ENSMUSG00000028060	0.511765	0.0046908	2810403A07Rik
ENSMUSG00000028634	0.575929	0.00332996	Hivep3	ENSMUSG00000044763	0.511075	1.68596e-05	Trmt10c
ENSMUSG00000015766	0.575558	0.0263276	Eps8	ENSMUSG00000005373	0.510718	0.00516335	Mlxipl
ENSMUSG00000031024	0.575527	0.000405793	St5	ENSMUSG00000035828	0.50978	0.00627821	Pim3
ENSMUSG00000108732	0.575314	0.0281567	2310043P16Rik	ENSMUSG00000021036	0.509377	1.00802e-11	Sptlc2
ENSMUSG00000021036	0.575168	2.91343e-15	Sptlc2	ENSMUSG00000022194	0.507084	0.00251602	Pabpn1
ENSMUSG00000037692	0.574407	0.00118211	Ahdc1	ENSMUSG00000035397	0.506062	0.000750443	Klf16
ENSMUSG00000021326	0.574378	4.80658e-07	Trim27	ENSMUSG00000063506	0.504457	0.0228165	Arhgap22
ENSMUSG00000025790	0.573959	0.0489607	Slco3a1	ENSMUSG00000059897	0.50419	0.0117871	Zfp930
ENSMUSG00000089989	0.573776	0.0307029	Gm45713	ENSMUSG00000022340	0.503793	0.0498773	Sybu
ENSMUSG00000045962	0.573255	0.0401775	Wnk1	ENSMUSG00000028339	0.503662	0.0434416	Col15a1
ENSMUSG00000024777	0.573104	1.33535e-06	Ppp2r5b	ENSMUSG00000002233	0.501085	0.000707421	Rhoc
ENSMUSG00000045777	0.571507	0.0411439	Ifitm10	ENSMUSG00000031153	0.500485	2.17773e-06	Gripap1
ENSMUSG00000030888	0.570634	1.86176e-07	Rrp8	ENSMUSG00000045538	0.498826	0.0117177	Ddx28
ENSMUSG00000029344	0.569896	3.16077e-15	Tpst2	ENSMUSG00000026159	0.498736	0.00229991	Agfg1
ENSMUSG00000002885	0.569483	0.00640454	Adgre5	ENSMUSG00000043998	0.497138	3.48951e-06	Mgat2
ENSMUSG00000058126	0.568894	0.0311734	Tpm3-rs7	ENSMUSG00000060216	0.497117	0.000629654	Arrb2
ENSMUSG00000051495	0.568632	8.12591e-06	Irf2bp2	ENSMUSG00000026289	0.496623	1.94402e-08	Atg16l1
ENSMUSG00000110275	0.568564	0.0367363	Gm5905	ENSMUSG00000030545	0.495143	0.000314318	Pex11a
ENSMUSG00000023106	0.56838	0.00156265	Denr	ENSMUSG00000037242	0.494651	0.0223675	Clic4
ENSMUSG00000075585	0.567882	0.00142213	6330403L08Rik	ENSMUSG00000090015	0.494563	0.0434253	Gm15446
ENSMUSG00000031146	0.567298	0.0194786	Plp2	ENSMUSG00000023272	0.493164	0.00206056	Creld2
ENSMUSG00000028540	0.567161	6.9597e-08	Dph2	ENSMUSG00000001467	0.492783	0.00374754	Cyp51
ENSMUSG00000074677	0.567079	0.0384334	Sirpb1c	ENSMUSG00000037573	0.492124	0.0418903	Tob1
ENSMUSG00000023067	0.566248	0.0129658	Cdkn1a	ENSMUSG00000053113	0.490916	0.0201615	Socs3
ENSMUSG00000074129	0.563421	0.0341026	Rpl13a	ENSMUSG00000029570	0.490513	7.11869e-05	Lfng
ENSMUSG00000019487	0.56318	4.48725e-06	Trip10	ENSMUSG00000055491	0.490302	6.30175e-05	Pprc1
ENSMUSG00000039886	0.563041	0.000407503	Tmem120a	ENSMUSG00000063694	0.489222	0.00856005	Cycs
ENSMUSG00000026520	0.562544	0.00162102	Pycr2	ENSMUSG00000020248	0.486937	1.76441e-06	Nfyb
ENSMUSG00000058355	0.562448	2.17988e-05	Abce1	ENSMUSG00000021701	0.486669	0.0122621	Plk2
ENSMUSG00000036966	0.561295	3.3892e-09	Spryd3	ENSMUSG00000042719	0.484982	0.0301615	Naa25
ENSMUSG00000034587	0.561054	0.000856742	8430429K09Rik	ENSMUSG00000049482	0.483869	0.00847829	Ctu2
ENSMUSG00000031976	0.560807	0.0165335	Urb2	ENSMUSG00000039176	0.482444	1.32027e-07	Polg
ENSMUSG00000026596	0.560797	0.0461146	Abl2	ENSMUSG00000029708	0.481497	0.0421377	Gcc1
ENSMUSG00000022557	0.560778	8.35416e-06	Bop1	ENSMUSG00000003134	0.479886	7.30981e-05	Tbc1d8
ENSMUSG00000033545	0.559818	8.54111e-07	Znrf1	ENSMUSG00000066152	0.479527	0.000487568	Slc31a2
ENSMUSG00000032112	0.558265	0.000401155	Trappc4	ENSMUSG00000020527	0.478909	0.000185428	Myo19
ENSMUSG00000009293	0.555926	8.56562e-11	Ube2g2	ENSMUSG00000023068	0.478239	1.89811e-06	Nus1
ENSMUSG00000044533	0.555738	0.0252423	Rps2	ENSMUSG00000052253	0.477259	0.0287552	Zfp622
ENSMUSG00000002393	0.555669	0.000384098	Nr2f6	ENSMUSG00000025616	0.476511	8.55024e-06	Usp16
ENSMUSG00000092035	0.553727	0.0446445	Peg10	ENSMUSG00000025602	0.475641	0.0210667	Zfp202
ENSMUSG00000031917	0.553073	1.20621e-07	Nip7	ENSMUSG00000024999	0.475441	0.0124186	Noc3l
ENSMUSG00000045128	0.553067	0.0327275	Rpl18a	ENSMUSG00000026121	0.474728	0.00161865	Sema4c
ENSMUSG00000036452	0.55275	0.0282927	Arhgap26	ENSMUSG00000028559	0.474718	0.000205487	Osbpl9
ENSMUSG00000048277	0.552422	0.00057636	Syngr2	ENSMUSG00000054027	0.474707	0.0321794	Nt5dc3
ENSMUSG00000021930	0.552374	2.99853e-10	Spryd7	ENSMUSG00000026974	0.474497	0.000206166	Zmynd19
ENSMUSG00000046516	0.551982	0.0449812	Cox17	ENSMUSG00000043702	0.474324	0.0202255	Pde12
ENSMUSG00000034709	0.551972	9.03001e-07	Ppp1r21	ENSMUSG00000029484	0.474039	0.00671333	Anxa3
ENSMUSG00000039191	0.551339	0.00145945	Rbpj	ENSMUSG00000020706	0.47392	1.89702e-05	Ftsj3
ENSMUSG00000058546	0.55124	0.0391622	Rpl23a	ENSMUSG00000022974	0.473046	0.00488403	Paxbp1
ENSMUSG00000078490	0.550537	0.0259117	Cfap74	ENSMUSG00000051451	0.472591	0.00374754	Crebzf
ENSMUSG00000040659	0.549382	5.14519e-18	Efhd2	ENSMUSG00000003848	0.472257	0.000481597	Nob1
ENSMUSG00000020553	0.547954	0.0132386	Pctp	ENSMUSG00000018339	0.472209	0.00319076	Gpx3
ENSMUSG00000085385	0.547904	0.00615334	Snhg17	ENSMUSG00000056260	0.471944	0.0411962	Lrif1
ENSMUSG00000074892	0.547478	0.00559544	B3galt5	ENSMUSG00000022247	0.471579	0.00769798	Brix1
ENSMUSG00000084319	0.546409	0.000158641	Tpt1-ps3	ENSMUSG00000035047	0.471027	0.000188526	Kri1
ENSMUSG00000028645	0.545323	0.000642914	Slc2a1	ENSMUSG00000022792	0.470944	0.000584002	Yars2
ENSMUSG00000054079	0.545198	5.75097e-08	Utp18	ENSMUSG00000045294	0.470104	0.0469171	Insig1
ENSMUSG00000039640	0.544103	0.0241656	Mrpl12	ENSMUSG00000057329	0.468924	0.0334244	Bcl2
ENSMUSG00000024953	0.543192	0.0154859	Prdx5	ENSMUSG00000041025	0.468731	2.35879e-06	Iffo2
ENSMUSG00000018470	0.542863	0.0194455	Kcnab3	ENSMUSG00000023009	0.468541	0.000530232	Nckap5l
ENSMUSG00000027613	0.541712	0.000882079	Eif6	ENSMUSG00000048174	0.468455	0.00477296	Tmem81
ENSMUSG00000004771	0.541396	4.09263e-18	Rab11a	ENSMUSG00000024777	0.46844	0.00022187	Ppp2r5b
ENSMUSG00000105913	0.539665	0.0168233	Mir5121	ENSMUSG00000035649	0.466997	0.00143346	Zcchc7
ENSMUSG00000054000	0.539328	0.0301856	Tusc1	ENSMUSG00000016477	0.466239	0.0427372	E2f3
ENSMUSG00000031825	0.53897	0.0397626	Crispld2	ENSMUSG00000028952	0.465676	0.0048276	Zbtb48
ENSMUSG00000027646	0.538586	2.61872e-05	Src	ENSMUSG00000043556	0.465235	0.0404912	Fbxl7
ENSMUSG00000098465	0.538334	0.0309318	Mir1668	ENSMUSG00000092232	0.464129	0.00125253	Gm20521
ENSMUSG00000038855	0.538098	0.00468311	Itpkb	ENSMUSG00000000555	0.463717	0.0133117	Itga5
ENSMUSG00000033931	0.535962	2.48355e-10	Rbm34	ENSMUSG00000025995	0.462925	5.94326e-06	Wdr75
ENSMUSG00000022674	0.535898	0.000249652	Ube2v2	ENSMUSG00000021687	0.462135	0.000532115	Scamp1
ENSMUSG00000035640	0.535891	0.00165158	Cbarp	ENSMUSG00000027221	0.461727	0.0362253	Chst1
ENSMUSG00000029657	0.535673	0.00211466	Hsph1	ENSMUSG00000040296	0.461701	0.0321544	Ddx58
ENSMUSG00000059277	0.535577	0.0134479	R74862	ENSMUSG00000025402	0.461551	0.00667137	Nab2
ENSMUSG00000047649	0.535239	0.0179127	Cd3eap	ENSMUSG00000064289	0.461358	0.00119097	Tank
ENSMUSG00000030291	0.535048	0.0363057	Med21	ENSMUSG00000034484	0.46105	9.83461e-09	Snx2
ENSMUSG00000062169	0.534734	9.08556e-14	Cnih4	ENSMUSG00000044224	0.460774	3.97012e-06	Dnajc21
ENSMUSG00000032215	0.534577	1.45478e-05	Rsl24d1	ENSMUSG00000025436	0.460727	0.00828355	Atp23
ENSMUSG00000074622	0.534566	5.55608e-05	Mafb	ENSMUSG00000031799	0.460343	0.000128875	Tpm4
ENSMUSG00000042766	0.534391	0.0218302	Trim46	ENSMUSG00000029344	0.458994	8.30788e-10	Tpst2
ENSMUSG00000034892	0.534011	0.0471841	Rps29	ENSMUSG00000097440	0.456918	0.0412555	Gm6277
ENSMUSG00000049939	0.533488	0.00668749	Lrrc4	ENSMUSG00000031565	0.456342	0.0475438	Fgfr1
ENSMUSG00000047945	0.533073	0.00507354	Marcksl1	ENSMUSG00000041506	0.455201	0.00700591	Rrp9
ENSMUSG00000052146	0.532374	0.0384334	Rps10	ENSMUSG00000058355	0.454998	0.00132372	Abce1
ENSMUSG00000025762	0.530412	1.50738e-05	Larp1b	ENSMUSG00000047446	0.454953	0.0119663	Arl4a
ENSMUSG00000020692	0.528612	0.000500585	Nle1	ENSMUSG00000028540	0.451396	0.000120162	Dph2
ENSMUSG00000031897	0.528513	0.0313984	Psmb10	ENSMUSG00000032115	0.449887	0.00134299	Hyou1
ENSMUSG00000020107	0.528205	6.68422e-05	Anapc16	ENSMUSG00000045140	0.449778	0.0349589	Pigw
ENSMUSG00000079037	0.527885	0.00608434	Prnp	ENSMUSG00000024037	0.449673	8.93889e-11	Wdr4
ENSMUSG00000018565	0.527721	0.00019669	Elp5	ENSMUSG00000021692	0.449657	0.00082147	Dimt1
ENSMUSG00000043445	0.527257	0.00127025	Pgp	ENSMUSG00000036634	0.449101	0.0460183	Mag
ENSMUSG00000024661	0.526766	0.0143989	Fth1	ENSMUSG00000031839	0.448214	0.0143516	Hsbp1
ENSMUSG00000006301	0.526744	4.5197e-06	Tmbim1	ENSMUSG00000034587	0.447525	0.0157139	8430429K09Rik
ENSMUSG00000025498	0.526343	0.0258094	Irf7	ENSMUSG00000014905	0.44707	0.0434253	Dnajb9
ENSMUSG00000046768	0.524594	0.0238078	Rhoj	ENSMUSG00000026796	0.446979	0.00285097	Fam129b
ENSMUSG00000020397	0.52427	8.85427e-05	Med7	ENSMUSG00000020057	0.446221	0.0469446	Dram1
ENSMUSG00000020901	0.523055	0.00285813	Pik3r5	ENSMUSG00000083012	0.446181	7.75147e-05	Fam220a
ENSMUSG00000027787	0.522368	1.40394e-09	Nmd3	ENSMUSG00000039725	0.44605	0.00480588	Trp53rka
ENSMUSG00000027583	0.522148	0.000728875	Zbtb46	ENSMUSG00000033543	0.445704	0.0484405	Gtf2a2
ENSMUSG00000027351	0.520702	0.0140636	Spred1	ENSMUSG00000029504	0.444952	0.000166693	Ddx51
ENSMUSG00000067274	0.520504	0.000984796	Rplp0	ENSMUSG00000022489	0.444641	0.00445148	Pde1b
ENSMUSG00000029711	0.520486	0.00280497	Epo	ENSMUSG00000002325	0.444638	1.02788e-12	Irf9
ENSMUSG00000026959	0.519393	0.0497315	Grin1	ENSMUSG00000010048	0.443246	0.00520846	Ifrd2
ENSMUSG00000057497	0.517665	2.02394e-08	Fam136a	ENSMUSG00000070643	0.443094	0.000396196	Sox13
ENSMUSG00000097290	0.517278	0.0039777	1300002E11Rik	ENSMUSG00000029415	0.440872	0.0410073	Sdad1
ENSMUSG00000047368	0.516804	0.000389434	Abhd17b	ENSMUSG00000028064	0.440422	0.0146782	Sema4a
ENSMUSG00000083064	0.516698	0.029256	Gm7785	ENSMUSG00000004127	0.440384	0.000422296	Trmt10a
ENSMUSG00000008393	0.516328	9.03801e-06	Carhsp1	ENSMUSG00000052783	0.440337	0.0152606	Grk4
ENSMUSG00000039361	0.515945	0.00132532	Picalm	ENSMUSG00000027333	0.439493	3.54969e-05	Smox
ENSMUSG00000020706	0.515718	1.38095e-06	Ftsj3	ENSMUSG00000028907	0.43923	0.00165665	Utp11
ENSMUSG00000023791	0.515188	8.65296e-05	Pigx	ENSMUSG00000070462	0.438985	2.93772e-05	Tlnrd1
ENSMUSG00000065124	0.514949	0.0420352	Snora65	ENSMUSG00000071645	0.438761	6.61838e-05	Tut1
ENSMUSG00000034165	0.513438	0.000677099	Ccnd3	ENSMUSG00000027540	0.437902	0.00173403	Ptpn1
ENSMUSG00000012429	0.51269	0.0173125	Mplkip	ENSMUSG00000074480	0.437644	0.0172014	Mex3a
ENSMUSG00000044477	0.51203	1.12709e-16	Zfand3	ENSMUSG00000070972	0.435599	0.0007025	Dnajc25
ENSMUSG00000046711	0.51182	0.00899097	Hmga1	ENSMUSG00000050244	0.435375	0.00608265	Heatr1
ENSMUSG00000039208	0.510956	0.00612043	Metrnl	ENSMUSG00000074825	0.435176	0.000798439	Itpripl1
ENSMUSG00000062619	0.510905	0.0432582	2310039H08Rik	ENSMUSG00000026819	0.435074	0.0288549	Slc25a25
ENSMUSG00000024790	0.510129	0.0164892	Sac3d1	ENSMUSG00000034321	0.434065	0.000681193	Exosc1
ENSMUSG00000024429	0.509804	0.000677099	Gnl1	ENSMUSG00000050796	0.433841	0.00257214	B3galt6
ENSMUSG00000031029	0.509747	0.00985932	Eif3f	ENSMUSG00000056917	0.431977	0.000154015	Sipa1
ENSMUSG00000024091	0.509734	2.96229e-06	Vapa	ENSMUSG00000049957	0.430862	1.23047e-07	Ccdc137
ENSMUSG00000032231	0.509517	0.00491082	Anxa2	ENSMUSG00000017057	0.430337	0.0379677	Il13ra1
ENSMUSG00000001467	0.508626	0.00166735	Cyp51	ENSMUSG00000025316	0.430298	0.041853	Banp
ENSMUSG00000039470	0.508321	0.000854448	Zdhhc2	ENSMUSG00000035049	0.429712	0.000634621	Rrp12
ENSMUSG00000033909	0.507976	0.000255284	Usp36	ENSMUSG00000092541	0.428642	0.00227015	Gm20537
ENSMUSG00000104950	0.507632	0.0170013	4833413G10Rik	ENSMUSG00000020009	0.428072	9.2163e-05	Ifngr1
ENSMUSG00000049307	0.50743	0.00633929	Fut4	ENSMUSG00000030681	0.426856	0.0047405	Mvp
ENSMUSG00000042719	0.505907	0.0154859	Naa25	ENSMUSG00000093485	0.425725	0.0364793	Gm20708
ENSMUSG00000022442	0.505005	1.20526e-06	Ttll1	ENSMUSG00000048100	0.425034	0.0228165	Taf13
ENSMUSG00000054676	0.504876	0.00039132	1600014C10Rik	ENSMUSG00000037960	0.424763	0.011046	Card19
ENSMUSG00000060579	0.504633	0.0265247	Fhit	ENSMUSG00000024330	0.424589	0.0448796	Col11a2
ENSMUSG00000061518	0.503914	0.0319103	Cox5b	ENSMUSG00000027787	0.422459	3.30251e-06	Nmd3
ENSMUSG00000029860	0.50388	8.1191e-05	Zyx	ENSMUSG00000092203	0.421233	0.042113	1110038B12Rik
ENSMUSG00000049300	0.503864	1.44679e-07	Prmt6	ENSMUSG00000058392	0.420668	4.76802e-05	Rrp1b
ENSMUSG00000003746	0.502313	0.038451	Man1a	ENSMUSG00000018932	0.420624	0.0180641	Map2k3
ENSMUSG00000060126	0.502077	0.00072104	Tpt1	ENSMUSG00000005483	0.420344	5.99842e-05	Dnajb1
ENSMUSG00000079677	0.502063	0.0395995	Fdx1l	ENSMUSG00000027804	0.419073	7.45699e-06	Ppid
ENSMUSG00000018932	0.502045	0.00215726	Map2k3	ENSMUSG00000054079	0.418909	8.94959e-05	Utp18
ENSMUSG00000025995	0.499726	3.12223e-07	Wdr75	ENSMUSG00000022119	0.418788	0.00802693	Rbm26
ENSMUSG00000026470	0.498712	8.53644e-12	Stx6	ENSMUSG00000030880	0.41841	7.33643e-09	Polr3e
ENSMUSG00000090946	0.497958	0.00034232	Ccdc71l	ENSMUSG00000033931	0.418292	3.86093e-06	Rbm34
ENSMUSG00000045671	0.497511	0.0301856	Spred2	ENSMUSG00000024081	0.415027	6.95204e-09	Cebpz
ENSMUSG00000023286	0.49746	0.000504205	Ube2j2	ENSMUSG00000020932	0.414841	0.023123	Gfap
ENSMUSG00000043284	0.497351	0.00465283	Tmem11	ENSMUSG00000109510	0.41475	0.00340683	Gm42417
ENSMUSG00000038214	0.497213	0.0164726	Bend3	ENSMUSG00000044231	0.413763	0.0206413	Nhlrc1
ENSMUSG00000021024	0.496969	0.0118237	Psma6	ENSMUSG00000028034	0.413671	0.034753	Fubp1
ENSMUSG00000002395	0.49696	0.0398683	Use1	ENSMUSG00000054676	0.41239	0.00722894	1600014C10Rik
ENSMUSG00000046994	0.496844	0.0202277	Mars2	ENSMUSG00000019774	0.412318	0.0124126	Mtrf1l
ENSMUSG00000028559	0.495535	6.13567e-05	Osbpl9	ENSMUSG00000044768	0.411787	0.000879431	D1Ertd622e
ENSMUSG00000040723	0.495374	4.77639e-08	Rcsd1	ENSMUSG00000027722	0.411479	1.8835e-05	Spata5
ENSMUSG00000056124	0.494917	0.000322164	B4galt6	ENSMUSG00000032010	0.411012	0.00514719	Usp2
ENSMUSG00000025477	0.4937	9.41079e-10	Inpp5a	ENSMUSG00000006301	0.410349	0.000931616	Tmbim1
ENSMUSG00000030880	0.493216	9.00182e-13	Polr3e	ENSMUSG00000022554	0.410224	0.0370215	Hgh1
ENSMUSG00000027746	0.492251	2.4625e-08	Ufm1	ENSMUSG00000110423	0.409589	0.0481171	Gm45736
ENSMUSG00000024436	0.491119	0.000511132	Mrps18b	ENSMUSG00000038930	0.409562	0.00688867	Rccd1
ENSMUSG00000012848	0.49009	0.0345877	Rps5	ENSMUSG00000045411	0.407976	4.83054e-05	2410002F23Rik
ENSMUSG00000024456	0.489932	3.46579e-05	Diaph1	ENSMUSG00000028869	0.407053	5.51849e-05	Gnl2
ENSMUSG00000031652	0.489656	0.000467402	N4bp1	ENSMUSG00000068114	0.406948	0.0155483	Ccdc134
ENSMUSG00000033543	0.489257	0.0181955	Gtf2a2	ENSMUSG00000048787	0.406773	0.0302554	Dcun1d3
ENSMUSG00000022960	0.488707	0.000140012	Donson	ENSMUSG00000020424	0.406717	0.0494851	Gatsl3
ENSMUSG00000025967	0.488634	0.02324	Eef1b2	ENSMUSG00000030888	0.405812	0.000655535	Rrp8
ENSMUSG00000039633	0.487978	0.0254887	Lonrf1	ENSMUSG00000001065	0.40505	9.13825e-05	Zfp276
ENSMUSG00000067367	0.487677	0.0187415	Lyar	ENSMUSG00000027865	0.404186	0.00208261	Gdap2
ENSMUSG00000056917	0.487499	8.07815e-06	Sipa1	ENSMUSG00000010067	0.40405	0.0272496	Rassf1
ENSMUSG00000032803	0.487284	1.28602e-07	Cdv3	ENSMUSG00000002733	0.403649	0.0103629	Plekha3
ENSMUSG00000074182	0.487008	0.00347865	Znhit6	ENSMUSG00000018143	0.40308	0.00980931	Mafk
ENSMUSG00000006589	0.486959	0.0447178	Aprt	ENSMUSG00000025422	0.402345	0.0165909	Agap2
ENSMUSG00000028898	0.485404	0.0250208	Trnau1ap	ENSMUSG00000021326	0.402343	0.0011904	Trim27
ENSMUSG00000109556	0.484612	0.0384928	Gm38843	ENSMUSG00000090946	0.402076	0.00758212	Ccdc71l
ENSMUSG00000006333	0.483935	0.0379506	Rps9	ENSMUSG00000070476	0.400802	0.0342582	Fam217b
ENSMUSG00000045140	0.483518	0.0143053	Pigw	ENSMUSG00000048277	0.398722	0.0269296	Syngr2
ENSMUSG00000067995	0.482694	8.08253e-06	Gtf2f2	ENSMUSG00000002625	0.398689	0.00735519	Akap8l
ENSMUSG00000062742	0.482379	0.0287177	Gm5239	ENSMUSG00000022463	0.398449	0.040599	Srebf2
ENSMUSG00000054027	0.480918	0.0207554	Nt5dc3	ENSMUSG00000039474	0.397048	0.0037415	Wfs1
ENSMUSG00000026663	0.479958	0.023482	Atf6	ENSMUSG00000031701	0.39698	5.81666e-08	Dnaja2
ENSMUSG00000085156	0.479901	0.0305137	Snhg15	ENSMUSG00000069844	0.39624	0.0029819	Sco1
ENSMUSG00000034484	0.4798	1.19872e-09	Snx2	ENSMUSG00000031511	0.39604	0.00263914	Arhgef7
ENSMUSG00000092203	0.4797	0.0115402	1110038B12Rik	ENSMUSG00000004040	0.395886	0.0413199	Stat3
ENSMUSG00000097039	0.478396	0.0418941	Pvt1	ENSMUSG00000037752	0.395357	0.00208738	Xkr8
ENSMUSG00000020116	0.478254	1.14859e-11	Pno1	ENSMUSG00000022434	0.394362	0.00165764	Fam118a
ENSMUSG00000030744	0.477391	0.0237156	Rps3	ENSMUSG00000007476	0.394354	0.000477041	Lrrc8a
ENSMUSG00000002985	0.476978	0.00547547	Apoe	ENSMUSG00000044847	0.393244	0.00229037	Lsm11
ENSMUSG00000024248	0.476919	0.0364526	Cox7a2l	ENSMUSG00000028793	0.393117	0.000602562	Rnf19b
ENSMUSG00000031701	0.476096	1.46789e-11	Dnaja2	ENSMUSG00000024055	0.392611	0.0176505	Cyp4f13
ENSMUSG00000020009	0.474879	6.44434e-06	Ifngr1	ENSMUSG00000039242	0.392022	0.0160424	B3galnt2
ENSMUSG00000071415	0.474827	0.0472316	Rpl23	ENSMUSG00000020107	0.391133	0.00699544	Anapc16
ENSMUSG00000090137	0.474452	0.0355909	Uba52	ENSMUSG00000040010	0.39106	0.031587	Slc7a5
ENSMUSG00000020255	0.474353	8.24574e-09	D10Wsu102e	ENSMUSG00000109243	0.390867	0.000384225	Gm45867
ENSMUSG00000014778	0.474205	6.44434e-06	Fhod1	ENSMUSG00000000881	0.390412	0.000277817	Dlg3
ENSMUSG00000028907	0.472755	0.00037851	Utp11	ENSMUSG00000036966	0.389753	0.000168503	Spryd3
ENSMUSG00000029415	0.472664	0.0178961	Sdad1	ENSMUSG00000020397	0.387926	0.00813677	Med7
ENSMUSG00000044715	0.470648	3.69517e-10	Gskip	ENSMUSG00000023249	0.387406	0.0492762	Parp3
ENSMUSG00000005481	0.470341	0.000449321	Ddx39	ENSMUSG00000028410	0.387347	0.00209931	Dnaja1
ENSMUSG00000036430	0.470085	0.0219181	Tbcc	ENSMUSG00000001774	0.387253	0.0157424	Chordc1
ENSMUSG00000031781	0.470077	9.45434e-07	Ciapin1	ENSMUSG00000029860	0.387131	0.00520989	Zyx
ENSMUSG00000041629	0.469556	4.66365e-05	Fam104a	ENSMUSG00000023286	0.386964	0.0139118	Ube2j2
ENSMUSG00000018293	0.469438	0.0100679	Pfn1	ENSMUSG00000021930	0.386161	6.16774e-05	Spryd7
ENSMUSG00000020057	0.469383	0.0225049	Dram1	ENSMUSG00000055334	0.385369	0.0201734	Snupn
ENSMUSG00000020424	0.468853	0.0134161	Gatsl3	ENSMUSG00000004771	0.385108	4.39566e-09	Rab11a
ENSMUSG00000037348	0.468545	1.50915e-06	Paqr7	ENSMUSG00000001305	0.384767	0.0334244	Rrp15
ENSMUSG00000024769	0.468375	0.0378238	Cdc42bpg	ENSMUSG00000025931	0.384311	0.0160253	Paqr8
ENSMUSG00000026857	0.467981	0.0135356	Ntmt1	ENSMUSG00000033106	0.383999	0.000555716	Slc7a6os
ENSMUSG00000051346	0.467862	1.81986e-06	Spryd4	ENSMUSG00000038213	0.383192	2.25436e-05	Tapbpl
ENSMUSG00000036299	0.466838	0.00986797	BC031181	ENSMUSG00000056121	0.381337	2.25436e-05	Fez2
ENSMUSG00000027368	0.466793	0.0463856	Dusp2	ENSMUSG00000027646	0.380395	0.00705311	Src
ENSMUSG00000097440	0.466656	0.0255144	Gm6277	ENSMUSG00000032309	0.37968	5.97515e-06	Fbxo22
ENSMUSG00000091462	0.466618	0.00939506	Gm17084	ENSMUSG00000103906	0.379612	0.0373234	Tigd5
ENSMUSG00000039648	0.466145	0.0356197	Kyat1	ENSMUSG00000063268	0.377226	0.00295167	Parp10
ENSMUSG00000020250	0.466053	0.000368331	Txnrd1	ENSMUSG00000036160	0.376797	2.38031e-10	Surf6
ENSMUSG00000004530	0.465794	9.63655e-10	Coro1c	ENSMUSG00000115293	0.375413	0.00374758	Ece2
ENSMUSG00000022957	0.465071	0.0182227	Itsn1	ENSMUSG00000074182	0.375082	0.0460883	Znhit6
ENSMUSG00000030057	0.463751	4.05059e-05	Cnbp	ENSMUSG00000074030	0.3747	0.013223	Exoc8
ENSMUSG00000071078	0.46336	0.0166806	Nr2c2ap	ENSMUSG00000039804	0.374566	7.58484e-06	Ncoa5
ENSMUSG00000024818	0.463304	0.00114302	Slc25a45	ENSMUSG00000039156	0.37445	0.011296	Stim2
ENSMUSG00000029610	0.462743	0.0157418	Aimp2	ENSMUSG00000028653	0.374267	0.000241114	Trit1
ENSMUSG00000043866	0.462739	0.0249006	Taf10	ENSMUSG00000041264	0.373747	2.99849e-05	Uspl1
ENSMUSG00000071180	0.462576	7.34138e-06	Smim15	ENSMUSG00000054520	0.37199	0.00135803	Sh3bp2
ENSMUSG00000071072	0.462565	0.00102581	Ptges3	ENSMUSG00000030265	0.371746	0.0196657	Kras
ENSMUSG00000053907	0.462281	0.0012456	Mat2a	ENSMUSG00000033294	0.371708	0.000672213	Noc4l
ENSMUSG00000029507	0.46172	0.00708361	Pus1	ENSMUSG00000030232	0.371437	5.32954e-05	Aebp2
ENSMUSG00000027405	0.461331	5.13276e-06	Nop56	ENSMUSG00000031627	0.370164	0.0130639	Irf2
ENSMUSG00000061477	0.460514	0.0276985	Rps7	ENSMUSG00000114763	0.36764	9.5117e-05	AC134869.3
ENSMUSG00000024037	0.45991	6.24453e-12	Wdr4	ENSMUSG00000062169	0.367196	2.00405e-06	Cnih4
ENSMUSG00000005514	0.459658	5.06935e-08	Por	ENSMUSG00000031711	0.366946	0.000367082	Zfp330
ENSMUSG00000042228	0.458987	0.000949089	Lyn	ENSMUSG00000024188	0.366218	2.58016e-05	Luc7l
ENSMUSG00000020248	0.457404	4.79729e-06	Nfyb	ENSMUSG00000067995	0.36619	0.00185214	Gtf2f2
ENSMUSG00000003429	0.457101	0.0409508	Rps11	ENSMUSG00000000628	0.365244	0.037738	Hk2
ENSMUSG00000054520	0.457041	2.55086e-05	Sh3bp2	ENSMUSG00000014907	0.364402	0.012314	Naf1
ENSMUSG00000030980	0.456979	5.27796e-06	Knop1	ENSMUSG00000070871	0.363524	0.00251371	Ccnyl1
ENSMUSG00000034265	0.456879	0.0128248	Zdhhc14	ENSMUSG00000038975	0.361623	0.0262381	Rabggtb
ENSMUSG00000017756	0.456762	0.0449877	Slc12a7	ENSMUSG00000025939	0.361427	0.0179747	Ube2w
ENSMUSG00000070972	0.456591	0.000160018	Dnajc25	ENSMUSG00000032497	0.361426	0.000474662	Lrrfip2
ENSMUSG00000038034	0.456288	0.0404474	Igsf8	ENSMUSG00000041354	0.360799	0.0027819	Rgl2
ENSMUSG00000028710	0.455997	0.00183507	Atpaf1	ENSMUSG00000032462	0.360766	0.0327997	Pik3cb
ENSMUSG00000036992	0.455547	0.0139913	Nxt1	ENSMUSG00000027215	0.360422	0.00450666	Cd82
ENSMUSG00000022009	0.455221	0.000109189	Nufip1	ENSMUSG00000002957	0.359754	0.00340683	Ap2a2
ENSMUSG00000032834	0.454898	7.60728e-08	Pwp2	ENSMUSG00000038578	0.358794	0.0201787	Susd1
ENSMUSG00000028410	0.454351	0.000130744	Dnaja1	ENSMUSG00000045216	0.357546	0.0442805	Hs6st1
ENSMUSG00000024081	0.454087	8.76546e-11	Cebpz	ENSMUSG00000044792	0.356965	0.035325	Isca1
ENSMUSG00000000555	0.453178	0.0117139	Itga5	ENSMUSG00000044636	0.355831	0.0366628	Csrnp2
ENSMUSG00000046058	0.452652	0.0234205	Eid2	ENSMUSG00000027091	0.355652	3.26014e-05	Zc3h15
ENSMUSG00000048174	0.45213	0.00348055	Tmem81	ENSMUSG00000026927	0.355266	2.8976e-06	Sdccag3
ENSMUSG00000054091	0.451764	0.0318583	1810037I17Rik	ENSMUSG00000037321	0.355215	0.0115167	Tap1
ENSMUSG00000021591	0.451723	0.000414296	Glrx	ENSMUSG00000029068	0.354289	0.034054	Ccnl2
ENSMUSG00000025103	0.451084	1.5544e-10	Btbd1	ENSMUSG00000020250	0.35364	0.0141186	Txnrd1
ENSMUSG00000030681	0.451053	0.00172742	Mvp	ENSMUSG00000016181	0.353306	0.00233623	Diexf
ENSMUSG00000097059	0.450419	0.00839381	Fam120aos	ENSMUSG00000032803	0.352986	0.000395801	Cdv3
ENSMUSG00000083012	0.450285	4.05059e-05	Fam220a	ENSMUSG00000045980	0.35216	0.00472514	Tmem104
ENSMUSG00000026749	0.449024	3.46579e-05	Nek6	ENSMUSG00000030057	0.352133	0.00412263	Cnbp
ENSMUSG00000050777	0.448634	0.0188156	Tmem37	ENSMUSG00000042133	0.351388	0.00272762	Ppig
ENSMUSG00000042190	0.448494	0.0364097	Cmklr1	ENSMUSG00000074102	0.350973	0.00354788	Rbm15b
ENSMUSG00000032220	0.447604	0.0304289	Myo1e	ENSMUSG00000002147	0.350955	0.0015151	Stat6
ENSMUSG00000028416	0.447569	0.0323462	Bag1	ENSMUSG00000029924	0.349927	0.0100971	Slc37a3
ENSMUSG00000044709	0.447019	0.0285391	Gemin7	ENSMUSG00000031781	0.34922	0.000777913	Ciapin1
ENSMUSG00000029390	0.446642	0.0317926	Tmed2	ENSMUSG00000022575	0.348766	0.011296	Gsdmd
ENSMUSG00000049686	0.445148	0.000133472	Orai1	ENSMUSG00000036873	0.348765	0.0129214	2410004B18Rik
ENSMUSG00000019868	0.445018	2.56178e-05	Vta1	ENSMUSG00000047098	0.348311	5.75101e-05	Rnf31
ENSMUSG00000029581	0.444987	0.000191189	Fscn1	ENSMUSG00000024592	0.347579	0.0190989	C330018D20Rik
ENSMUSG00000038683	0.443376	0.000111143	Pak1ip1	ENSMUSG00000032575	0.346316	0.0360158	Manf
ENSMUSG00000028683	0.443331	0.00223182	Eif2b3	ENSMUSG00000028889	0.345685	0.000986431	Yrdc
ENSMUSG00000044149	0.443308	0.00214753	Nkrf	ENSMUSG00000036693	0.345387	4.73496e-07	Nop14
ENSMUSG00000015656	0.443186	0.00380892	Hspa8	ENSMUSG00000024436	0.344241	0.0347593	Mrps18b
ENSMUSG00000016554	0.442393	0.00026692	Eif3d	ENSMUSG00000068742	0.343672	0.0248278	Cry2
ENSMUSG00000037242	0.442265	0.0352438	Clic4	ENSMUSG00000024456	0.342971	0.00932622	Diaph1
ENSMUSG00000008859	0.44223	9.27725e-08	Rala	ENSMUSG00000033285	0.341999	0.00123619	Wdr3
ENSMUSG00000037563	0.442223	0.0491575	Rps16	ENSMUSG00000059970	0.341473	0.0415893	Hspa2
ENSMUSG00000020087	0.440609	0.000180936	Tysnd1	ENSMUSG00000032285	0.341365	0.000826742	Dnaja4
ENSMUSG00000022639	0.440486	0.00165158	Dubr	ENSMUSG00000025171	0.341321	0.0342664	Ubtd1
ENSMUSG00000021018	0.440313	0.0427165	Polr2h	ENSMUSG00000024818	0.341248	0.0333055	Slc25a45
ENSMUSG00000027091	0.44011	6.41153e-08	Zc3h15	ENSMUSG00000028896	0.340662	0.0441947	Rcc1
ENSMUSG00000041025	0.440012	6.92717e-06	Iffo2	ENSMUSG00000001248	0.340619	0.00362933	Gramd1a
ENSMUSG00000038467	0.439465	0.000433054	Chmp4b	ENSMUSG00000071180	0.340541	0.00249999	Smim15
ENSMUSG00000038412	0.438684	0.00618214	Higd1a	ENSMUSG00000023791	0.340217	0.0222339	Pigx
ENSMUSG00000078713	0.438485	0.0330647	Tomm5	ENSMUSG00000021501	0.339201	0.000424277	Caml
ENSMUSG00000042684	0.438389	0.0330268	Npl	ENSMUSG00000041707	0.338685	0.0104054	1810011H11Rik
ENSMUSG00000069844	0.438315	0.000319662	Sco1	ENSMUSG00000045576	0.337872	0.00184147	St7l
ENSMUSG00000054766	0.438122	2.70081e-06	Set	ENSMUSG00000030980	0.337427	0.00198465	Knop1
ENSMUSG00000018217	0.437973	0.00185435	Pmp22	ENSMUSG00000031878	0.337398	0.00187929	Nae1
ENSMUSG00000039680	0.437901	0.0211322	Mrps6	ENSMUSG00000071072	0.337296	0.0338939	Ptges3
ENSMUSG00000075701	0.436761	0.000237852	Selenos	ENSMUSG00000031652	0.337015	0.0346525	N4bp1
ENSMUSG00000049957	0.435436	2.00674e-08	Ccdc137	ENSMUSG00000061458	0.336884	0.000228956	Nol10
ENSMUSG00000017404	0.435287	0.0465027	Rpl19	ENSMUSG00000021591	0.335832	0.0182757	Glrx
ENSMUSG00000033434	0.435197	0.040899	Gtpbp6	ENSMUSG00000024091	0.335607	0.00563699	Vapa
ENSMUSG00000049396	0.434934	0.00139451	Gemin4	ENSMUSG00000027422	0.335527	4.60138e-08	Rrbp1
ENSMUSG00000036398	0.43386	0.0308567	Ppp1r11	ENSMUSG00000024613	0.335464	0.000541713	Tcof1
ENSMUSG00000030265	0.433584	0.00323319	Kras	ENSMUSG00000025103	0.334785	8.2026e-06	Btbd1
ENSMUSG00000010047	0.432874	4.26736e-06	Hyal2	ENSMUSG00000074656	0.333751	0.000713468	Eif2s2
ENSMUSG00000013701	0.432735	6.6461e-05	Timm23	ENSMUSG00000066735	0.33361	0.021254	Vkorc1l1
ENSMUSG00000029484	0.432465	0.0116136	Anxa3	ENSMUSG00000028710	0.33324	0.0485383	Atpaf1
ENSMUSG00000055553	0.432155	0.0459847	Kxd1	ENSMUSG00000072258	0.332764	0.037465	Taf1a
ENSMUSG00000028988	0.43	0.00239211	Ctnnbip1	ENSMUSG00000030619	0.332039	0.00489081	Eed
ENSMUSG00000066152	0.429897	0.00143423	Slc31a2	ENSMUSG00000027510	0.331382	0.0287911	Rbm38
ENSMUSG00000036160	0.429472	2.02119e-14	Surf6	ENSMUSG00000059288	0.331368	0.0362327	Cdyl
ENSMUSG00000019188	0.429217	0.000463495	H13	ENSMUSG00000037251	0.330554	7.36871e-05	Pomk
ENSMUSG00000032010	0.428734	0.00227095	Usp2	ENSMUSG00000005481	0.330508	0.0295134	Ddx39
ENSMUSG00000051256	0.427493	0.00111477	Jagn1	ENSMUSG00000061689	0.329358	0.000137437	Dlgap4
ENSMUSG00000039804	0.427104	8.9241e-08	Ncoa5	ENSMUSG00000050821	0.32579	0.0287874	Fam131a
ENSMUSG00000032463	0.426669	0.00103543	Faim	ENSMUSG00000020282	0.325662	0.00432885	Rhbdf1
ENSMUSG00000057134	0.426224	7.53029e-05	Ado	ENSMUSG00000008393	0.324753	0.0144131	Carhsp1
ENSMUSG00000095597	0.425412	0.019856	Gm6472	ENSMUSG00000020361	0.324393	4.87172e-06	Hspa4
ENSMUSG00000028670	0.425085	0.00395203	Lypla2	ENSMUSG00000020076	0.324035	2.91689e-07	Ddx50
ENSMUSG00000059714	0.423737	0.0113363	Flot1	ENSMUSG00000024513	0.323918	0.012829	Mbd2
ENSMUSG00000048234	0.423426	0.00133029	Rnf149	ENSMUSG00000048234	0.322377	0.0287093	Rnf149
ENSMUSG00000018559	0.423101	0.00104407	Ctdnep1	ENSMUSG00000020680	0.321945	4.65767e-05	Taf15
ENSMUSG00000024539	0.422633	0.000364288	Ptpn2	ENSMUSG00000040025	0.321899	0.00116994	Ythdf2
ENSMUSG00000033192	0.42242	0.00400627	Lpcat2	ENSMUSG00000073771	0.321132	0.0493105	Btbd19
ENSMUSG00000036560	0.422296	0.0467522	Lgi4	ENSMUSG00000054766	0.32108	0.00155715	Set
ENSMUSG00000070319	0.422093	0.0182161	Eif3g	ENSMUSG00000032834	0.320809	0.000532115	Pwp2
ENSMUSG00000064289	0.420576	0.00256839	Tank	ENSMUSG00000028194	0.319947	0.01853	Ddah1
ENSMUSG00000020708	0.42056	0.0278146	Psmc5	ENSMUSG00000028042	0.319671	0.0156508	Zbtb7b
ENSMUSG00000007836	0.419249	0.000257479	Hnrnpa0	ENSMUSG00000034575	0.319661	0.0131356	Papd7
ENSMUSG00000037251	0.418989	5.97159e-08	Pomk	ENSMUSG00000017999	0.319359	1.91002e-06	Ddx27
ENSMUSG00000033499	0.418768	1.02182e-07	Larp4b	ENSMUSG00000026519	0.31879	0.0313596	Tmem63a
ENSMUSG00000021458	0.418327	0.00637838	2010111I01Rik	ENSMUSG00000025880	0.318443	0.0462634	Smad7
ENSMUSG00000029014	0.417665	0.000500147	Dnajc2	ENSMUSG00000018583	0.318346	0.000242122	G3bp1
ENSMUSG00000079036	0.41691	5.40343e-05	Alkbh1	ENSMUSG00000019814	0.317908	0.00168062	Ltv1
ENSMUSG00000091811	0.416844	0.0488565	Inafm1	ENSMUSG00000023044	0.317827	6.59047e-05	Csad
ENSMUSG00000060860	0.416797	0.0419049	Ube2s	ENSMUSG00000034252	0.317792	8.74574e-05	Senp6
ENSMUSG00000058558	0.416687	0.0414486	Rpl5	ENSMUSG00000041130	0.31672	3.19736e-07	Zfp598
ENSMUSG00000054321	0.416326	0.0318711	Taf4b	ENSMUSG00000059866	0.316713	0.0221945	Tnip2
ENSMUSG00000038539	0.415824	0.0117355	Atf5	ENSMUSG00000001833	0.316682	0.0434172	Sept7
ENSMUSG00000029504	0.415522	0.000282177	Ddx51	ENSMUSG00000029063	0.316633	0.00188986	Nadk
ENSMUSG00000034974	0.415227	0.0169685	Dapk3	ENSMUSG00000050846	0.316206	0.0345515	Zfp623
ENSMUSG00000048486	0.414879	6.31149e-05	Fitm2	ENSMUSG00000024287	0.316098	0.040991	Thoc1
ENSMUSG00000032115	0.414354	0.00265294	Hyou1	ENSMUSG00000039159	0.316002	2.72968e-05	Ube2h
ENSMUSG00000014859	0.413944	2.13564e-09	E2f4	ENSMUSG00000042208	0.314832	0.0411335	0610010F05Rik
ENSMUSG00000090996	0.41213	0.0109032	Gm20458	ENSMUSG00000036934	0.314712	0.0147536	4921524J17Rik
ENSMUSG00000020133	0.411758	0.00843872	2310011J03Rik	ENSMUSG00000058503	0.314499	0.000441696	Fam133b
ENSMUSG00000044792	0.411691	0.00808276	Isca1	ENSMUSG00000022257	0.313784	0.00463644	Laptm4b
ENSMUSG00000024725	0.411457	0.00985752	Ostf1	ENSMUSG00000024045	0.31329	0.00223564	Akap8
ENSMUSG00000087589	0.411316	0.0421018	D430040D24Rik	ENSMUSG00000061950	0.313167	0.0126417	Ppp4r1
ENSMUSG00000004040	0.409991	0.0236094	Stat3	ENSMUSG00000026341	0.312703	0.0165218	Actr3
ENSMUSG00000030019	0.409937	0.000667697	Fbxl14	ENSMUSG00000005514	0.311515	0.000693153	Por
ENSMUSG00000022752	0.409578	0.000143413	Tomm70a	ENSMUSG00000032215	0.311112	0.0311414	Rsl24d1
ENSMUSG00000046731	0.409491	0.00792501	Kctd11	ENSMUSG00000025477	0.310238	0.000519784	Inpp5a
ENSMUSG00000004665	0.40865	0.0168058	Cnn2	ENSMUSG00000009535	0.31007	4.78967e-10	Rnmt
ENSMUSG00000010048	0.408443	0.00733629	Ifrd2	ENSMUSG00000026806	0.30982	0.00400329	Ddx31
ENSMUSG00000020935	0.408116	8.51246e-05	Dcakd	ENSMUSG00000036054	0.309792	0.000507135	Sugp2
ENSMUSG00000031320	0.408001	0.0334737	Rps4x	ENSMUSG00000002845	0.308863	0.0102403	Tmem39a
ENSMUSG00000044496	0.407854	3.73769e-11	2510039O18Rik	ENSMUSG00000009293	0.308623	0.00135014	Ube2g2
ENSMUSG00000056076	0.407603	2.71749e-05	Eif3b	ENSMUSG00000049232	0.308118	0.0338393	Tigd2
ENSMUSG00000074247	0.40735	0.000660824	Dda1	ENSMUSG00000024966	0.307783	0.00288258	Stip1
ENSMUSG00000024513	0.407067	0.000601305	Mbd2	ENSMUSG00000038517	0.30739	0.0014547	Tbkbp1
ENSMUSG00000002957	0.406789	0.000446758	Ap2a2	ENSMUSG00000020246	0.307057	0.0412555	Hcfc2
ENSMUSG00000031513	0.406517	1.38095e-06	Leprotl1	ENSMUSG00000019082	0.30675	0.0117131	Slc25a22
ENSMUSG00000022257	0.406385	6.47553e-05	Laptm4b	ENSMUSG00000107881	0.305187	0.0450204	Gm44250
ENSMUSG00000002733	0.405659	0.00656624	Plekha3	ENSMUSG00000055239	0.304715	7.70128e-06	Kcmf1
ENSMUSG00000074102	0.405562	0.000345051	Rbm15b	ENSMUSG00000032423	0.304356	0.0181954	Syncrip
ENSMUSG00000030879	0.40494	0.0113546	Mrpl17	ENSMUSG00000041459	0.304298	0.00642944	Tardbp
ENSMUSG00000055334	0.404767	0.00862186	Snupn	ENSMUSG00000028156	0.303032	0.00196049	Eif4e
ENSMUSG00000033918	0.403392	0.00543426	Parl	ENSMUSG00000022498	0.30269	1.12323e-05	Txndc11
ENSMUSG00000024613	0.403235	9.72154e-06	Tcof1	ENSMUSG00000038507	0.302535	0.0331419	Parp12
ENSMUSG00000035047	0.403003	0.00125951	Kri1	ENSMUSG00000030942	0.301789	9.52433e-05	Thumpd1
ENSMUSG00000020358	0.402612	0.00152055	Hnrnpab	ENSMUSG00000026864	0.301724	0.00576064	Hspa5
ENSMUSG00000028194	0.402551	0.000892592	Ddah1	ENSMUSG00000025138	0.301267	0.0335897	Sirt7
ENSMUSG00000026203	0.402356	0.000983211	Dnajb2	ENSMUSG00000000532	0.300453	0.0485383	Acvr1b
ENSMUSG00000067212	0.402192	0.0225461	H2-T23	ENSMUSG00000045248	0.299906	0.00922779	Med26
ENSMUSG00000004460	0.401732	4.74626e-06	Dnajb11	ENSMUSG00000039630	0.299506	2.93772e-05	Hnrnpu
ENSMUSG00000046722	0.401561	2.48303e-15	Cdc42se1	ENSMUSG00000045624	0.299197	0.0180934	Esf1
ENSMUSG00000025792	0.401264	0.000677099	Slc25a10	ENSMUSG00000021392	0.299099	0.0261796	Nol8
ENSMUSG00000055491	0.400932	0.00114169	Pprc1	ENSMUSG00000008859	0.298663	0.000964758	Rala
ENSMUSG00000024966	0.400805	2.56178e-05	Stip1	ENSMUSG00000051391	0.298236	0.035324	Ywhag
ENSMUSG00000039067	0.400124	0.00211205	Psmd7	ENSMUSG00000010047	0.297588	0.0043524	Hyal2
ENSMUSG00000032309	0.399933	7.45397e-07	Fbxo22	ENSMUSG00000032307	0.297475	0.0117516	Ube2q2
ENSMUSG00000045980	0.398673	0.000690402	Tmem104	ENSMUSG00000021938	0.297142	0.0395161	Pspc1
ENSMUSG00000024785	0.398644	0.00172679	Rcl1	ENSMUSG00000037348	0.295927	0.00659345	Paqr7
ENSMUSG00000016181	0.398528	0.000212589	Diexf	ENSMUSG00000022442	0.294128	0.0160116	Ttll1
ENSMUSG00000037805	0.398315	0.0467653	Rpl10a	ENSMUSG00000024219	0.293305	0.0172312	Anks1
ENSMUSG00000022463	0.398191	0.0289336	Srebf2	ENSMUSG00000014859	0.293137	8.94959e-05	E2f4
ENSMUSG00000020955	0.397929	0.049173	Ap4s1	ENSMUSG00000023007	0.292918	0.0340274	Prpf40b
ENSMUSG00000041012	0.397659	0.0146657	Cmtm8	ENSMUSG00000019302	0.292196	0.000931761	Atp6v0a1
ENSMUSG00000074030	0.397559	0.00430751	Exoc8	ENSMUSG00000014177	0.292113	0.00590358	Tvp23b
ENSMUSG00000038387	0.397257	0.0401313	Rras	ENSMUSG00000074781	0.291367	0.0103114	Ube2n
ENSMUSG00000020648	0.396918	0.0219098	Dus4l	ENSMUSG00000044477	0.290683	1.76553e-05	Zfand3
ENSMUSG00000030224	0.396699	1.02869e-09	Strap	ENSMUSG00000030533	0.290325	0.0385927	Unc45a
ENSMUSG00000001416	0.396492	0.00460653	Cct3	ENSMUSG00000039294	0.28696	0.00353889	BC017643
ENSMUSG00000039159	0.396249	3.27413e-08	Ube2h	ENSMUSG00000050088	0.2868	0.000541713	1600012H06Rik
ENSMUSG00000025316	0.395927	0.0485984	Banp	ENSMUSG00000011958	0.286717	4.93141e-05	Bnip2
ENSMUSG00000074656	0.395679	2.07287e-05	Eif2s2	ENSMUSG00000010453	0.286605	0.012904	Kansl3
ENSMUSG00000039244	0.395675	6.15517e-05	E130309D02Rik	ENSMUSG00000019927	0.286439	0.00136622	Ube2d1
ENSMUSG00000078427	0.395574	0.0107279	Sarnp	ENSMUSG00000002017	0.286272	0.0158201	Fam98a
ENSMUSG00000020644	0.395318	0.0259536	Id2	ENSMUSG00000022752	0.286245	0.0179438	Tomm70a
ENSMUSG00000039156	0.395054	0.00435978	Stim2	ENSMUSG00000049300	0.28618	0.0112628	Prmt6
ENSMUSG00000095567	0.394557	6.65386e-05	Noc2l	ENSMUSG00000026470	0.28585	0.000422939	Stx6
ENSMUSG00000036873	0.393593	0.00257897	2410004B18Rik	ENSMUSG00000038683	0.285398	0.0311414	Pak1ip1
ENSMUSG00000018040	0.393206	0.000193069	Rrp7a	ENSMUSG00000029071	0.285088	0.00332064	Dvl1
ENSMUSG00000066735	0.391672	0.0031809	Vkorc1l1	ENSMUSG00000041426	0.284937	0.0149909	Hibch
ENSMUSG00000034201	0.39067	1.04311e-06	Gas2l1	ENSMUSG00000078786	0.284246	0.0465097	BC024978
ENSMUSG00000092310	0.390573	0.0494354	Gm20509	ENSMUSG00000036707	0.284105	0.00932622	Cab39
ENSMUSG00000092541	0.390365	0.00468176	Gm20537	ENSMUSG00000025337	0.28339	0.0172693	Sbds
ENSMUSG00000026121	0.38994	0.00994641	Sema4c	ENSMUSG00000038612	0.282071	0.0119663	Mcl1
ENSMUSG00000030199	0.389771	0.0135361	Etv6	ENSMUSG00000026283	0.280988	0.0434723	Ing5
ENSMUSG00000018433	0.388282	3.89501e-07	Nol11	ENSMUSG00000021428	0.280325	8.8995e-05	Riok1
ENSMUSG00000022517	0.388235	6.90854e-07	Mgrn1	ENSMUSG00000041629	0.28021	0.0374573	Fam104a
ENSMUSG00000028609	0.388001	0.0364075	Magoh	ENSMUSG00000091896	0.279007	0.00243705	Ube2d2a
ENSMUSG00000029924	0.387138	0.00213733	Slc37a3	ENSMUSG00000053253	0.278817	0.0256034	Ndfip2
ENSMUSG00000027475	0.38709	0.0100679	Kif3b	ENSMUSG00000024150	0.278467	0.000582919	Mcfd2
ENSMUSG00000032078	0.386577	0.017843	Zpr1	ENSMUSG00000068798	0.278239	0.00442014	Rap1a
ENSMUSG00000040482	0.38629	0.0179753	Dxo	ENSMUSG00000024539	0.277866	0.0426224	Ptpn2
ENSMUSG00000059897	0.385688	0.0461296	Zfp930	ENSMUSG00000009630	0.277624	1.89702e-05	Ppp2cb
ENSMUSG00000029066	0.385373	0.0324182	Mrpl20	ENSMUSG00000022855	0.277117	0.00128784	Senp2
ENSMUSG00000103906	0.385302	0.0180105	Tigd5	ENSMUSG00000032557	0.27698	6.76238e-05	Uba5
ENSMUSG00000064267	0.385291	0.0422823	Hvcn1	ENSMUSG00000033499	0.276461	0.00140184	Larp4b
ENSMUSG00000067722	0.385163	0.0151964	BC003965	ENSMUSG00000036737	0.275896	0.0047505	Oxsr1
ENSMUSG00000078652	0.385109	3.75461e-09	Psme3	ENSMUSG00000021116	0.275363	0.00181627	Eif2s1
ENSMUSG00000029063	0.384758	5.41565e-05	Nadk	ENSMUSG00000047866	0.274203	2.83682e-06	Lonp2
ENSMUSG00000071379	0.384554	0.00710039	Hpcal1	ENSMUSG00000030400	0.274196	0.000134196	Ercc2
ENSMUSG00000006818	0.384543	0.00282598	Sod2	ENSMUSG00000075701	0.274029	0.0467302	Selenos
ENSMUSG00000017781	0.383646	2.58845e-07	Pitpna	ENSMUSG00000033953	0.272958	0.0068588	Ppp3r1
ENSMUSG00000029246	0.383354	0.00440399	Ppat	ENSMUSG00000063785	0.271635	0.00221341	Utp14a
ENSMUSG00000025236	0.383189	0.000718704	Adpgk	ENSMUSG00000025024	0.27147	0.00191021	Smndc1
ENSMUSG00000049091	0.38272	0.00158292	Sephs2	ENSMUSG00000018433	0.271338	0.00123864	Nol11
ENSMUSG00000017734	0.382353	0.0164055	Dbndd2	ENSMUSG00000030224	0.270087	0.000125647	Strap
ENSMUSG00000030545	0.381884	0.00552437	Pex11a	ENSMUSG00000009566	0.26989	0.00434046	Fpgs
ENSMUSG00000017747	0.381837	0.000206457	Ghdc	ENSMUSG00000073639	0.269503	0.0454433	Rab18
ENSMUSG00000014402	0.381503	0.0176817	Tsg101	ENSMUSG00000032745	0.269191	0.00176807	Gpbp1
ENSMUSG00000060708	0.381206	0.0388443	Bloc1s4	ENSMUSG00000045598	0.268585	0.0497711	Zfp553
ENSMUSG00000029145	0.380813	0.0192045	Eif2b4	ENSMUSG00000034595	0.265864	0.0243942	Ppp1r18
ENSMUSG00000032280	0.380689	0.0112378	Tle3	ENSMUSG00000078652	0.265838	0.000173376	Psme3
ENSMUSG00000032119	0.380169	0.0346505	Hinfp	ENSMUSG00000053289	0.265421	0.00672513	Ddx10
ENSMUSG00000042354	0.379881	0.00618214	Gnl3	ENSMUSG00000030036	0.264642	0.0291523	Mogs
ENSMUSG00000033953	0.379269	3.64221e-05	Ppp3r1	ENSMUSG00000037965	0.264414	0.0243942	Zc3h7a
ENSMUSG00000097729	0.378781	0.0337054	2310015A10Rik	ENSMUSG00000059939	0.264135	0.00253321	9430015G10Rik
ENSMUSG00000010054	0.378493	0.000961455	Tusc2	ENSMUSG00000089917	0.263515	0.0118088	Uckl1
ENSMUSG00000020561	0.377782	0.0141203	Twistnb	ENSMUSG00000030847	0.261752	0.040543	Bag3
ENSMUSG00000041645	0.377199	5.83555e-06	Ddx24	ENSMUSG00000020530	0.260706	0.00495265	Ggnbp2
ENSMUSG00000021116	0.377115	3.09923e-06	Eif2s1	ENSMUSG00000032212	0.26059	0.00225402	Sltm
ENSMUSG00000045211	0.37702	0.00271518	Nudt18	ENSMUSG00000019254	0.259901	0.0312607	Ppp1r12c
ENSMUSG00000026341	0.376835	0.00167692	Actr3	ENSMUSG00000024862	0.2597	0.00659013	Klc2
ENSMUSG00000033685	0.3768	0.00460653	Ucp2	ENSMUSG00000020935	0.259463	0.0298501	Dcakd
ENSMUSG00000038374	0.376601	0.0360236	Rbm8a	ENSMUSG00000022300	0.259454	0.0348575	Dcaf13
ENSMUSG00000109243	0.376578	0.000394221	Gm45867	ENSMUSG00000036002	0.259178	0.00874293	Fam214b
ENSMUSG00000028729	0.376441	0.00700033	Ebna1bp2	ENSMUSG00000006373	0.257802	0.012201	Pgrmc1
ENSMUSG00000045503	0.376097	0.0255087	Sys1	ENSMUSG00000000384	0.257645	0.0110433	Tbrg4
ENSMUSG00000027865	0.376015	0.00335497	Gdap2	ENSMUSG00000024404	0.25672	0.0285132	Riok3
ENSMUSG00000051391	0.37585	0.00324718	Ywhag	ENSMUSG00000057497	0.256688	0.0197446	Fam136a
ENSMUSG00000054793	0.375595	0.0103404	Cadm4	ENSMUSG00000057554	0.25638	0.0404576	Lgals8
ENSMUSG00000030942	0.37549	1.75254e-07	Thumpd1	ENSMUSG00000026353	0.25537	0.00276594	Ubxn4
ENSMUSG00000006304	0.37547	1.28436e-05	Arpc2	ENSMUSG00000025609	0.254803	0.0171277	Mkln1
ENSMUSG00000061458	0.375314	1.34308e-05	Nol10	ENSMUSG00000027176	0.254214	0.00449232	Cstf3
ENSMUSG00000014907	0.375126	0.0064514	Naf1	ENSMUSG00000040250	0.253287	0.0343401	Ints13
ENSMUSG00000025264	0.374931	1.37797e-05	Tsr2	ENSMUSG00000024528	0.252537	0.0171357	Srfbp1
ENSMUSG00000054237	0.374275	0.0147673	Fra10ac1	ENSMUSG00000022634	0.251174	0.00627821	Yaf2
ENSMUSG00000057788	0.374223	0.0180136	Ddx49	ENSMUSG00000027746	0.251009	0.0147654	Ufm1
ENSMUSG00000035505	0.37398	0.010592	Cox18	ENSMUSG00000038524	0.250631	0.00370384	Fchsd1
ENSMUSG00000030232	0.373772	2.98626e-05	Aebp2	ENSMUSG00000095567	0.250416	0.0275601	Noc2l
ENSMUSG00000074781	0.373655	0.00031859	Ube2n	ENSMUSG00000022052	0.250346	0.0253711	Ppp2r2a
ENSMUSG00000004451	0.372918	1.37119e-07	Ralb	ENSMUSG00000022241	0.248987	0.000159473	Tars
ENSMUSG00000066553	0.372422	0.00633681	Gm6969	ENSMUSG00000019868	0.247989	0.0481541	Vta1
ENSMUSG00000092595	0.372185	0.0160911	Gm20427	ENSMUSG00000044496	0.24776	0.000257306	2510039O18Rik
ENSMUSG00000024999	0.37195	0.0495183	Noc3l	ENSMUSG00000020283	0.247643	0.00839103	Pex13
ENSMUSG00000070003	0.371801	0.0461402	Ssbp4	ENSMUSG00000020432	0.247535	0.0251945	Tcn2
ENSMUSG00000006392	0.370912	0.0128326	Med8	ENSMUSG00000041645	0.247466	0.00783346	Ddx24
ENSMUSG00000028563	0.370048	0.0133859	Tm2d1	ENSMUSG00000028149	0.247095	0.00297307	Rap1gds1
ENSMUSG00000040010	0.369975	0.0325561	Slc7a5	ENSMUSG00000052144	0.2464	0.0470642	Ppp4r2
ENSMUSG00000078931	0.368967	0.00131277	Pdf	ENSMUSG00000041623	0.245621	0.0374852	D11Wsu47e
ENSMUSG00000031586	0.368783	0.0189704	Rbpms	ENSMUSG00000003808	0.245405	0.0120752	Farsa
ENSMUSG00000079658	0.368723	0.0218583	Eloc	ENSMUSG00000024350	0.244124	0.00208745	Dnajc18
ENSMUSG00000024327	0.368293	0.00210399	Slc39a7	ENSMUSG00000008604	0.244016	0.00128711	Ubqln4
ENSMUSG00000028318	0.368013	0.0328264	Polr1e	ENSMUSG00000032422	0.243876	0.00458232	Snx14
ENSMUSG00000020549	0.367865	3.64566e-06	Elac2	ENSMUSG00000003813	0.243865	0.0475438	Rad23a
ENSMUSG00000036693	0.366513	2.87293e-08	Nop14	ENSMUSG00000029528	0.243257	0.0105662	Pxn
ENSMUSG00000000532	0.366204	0.00765431	Acvr1b	ENSMUSG00000017747	0.24297	0.0416303	Ghdc
ENSMUSG00000024891	0.366072	0.0137986	Slc29a2	ENSMUSG00000018965	0.242845	0.00520989	Ywhah
ENSMUSG00000039474	0.366017	0.00496776	Wfs1	ENSMUSG00000047714	0.242691	0.00340541	Ppp1r2
ENSMUSG00000021905	0.365463	0.00475671	Dph3	ENSMUSG00000020630	0.241617	0.0461734	Rnaseh1
ENSMUSG00000020088	0.365269	2.70378e-08	Sar1a	ENSMUSG00000066150	0.241484	0.019385	Slc31a1
ENSMUSG00000013150	0.365106	0.0127263	Gfod2	ENSMUSG00000004069	0.241383	0.000351384	Dnaja3
ENSMUSG00000022313	0.365065	0.00760586	Utp23	ENSMUSG00000104953	0.241058	0.00901978	AC147560.1
ENSMUSG00000001674	0.364266	0.000221367	Ddx18	ENSMUSG00000017781	0.240401	0.0038271	Pitpna
ENSMUSG00000044018	0.364265	0.00171154	Mrpl50	ENSMUSG00000070730	0.240075	0.000629881	Rmdn3
ENSMUSG00000022241	0.363911	1.79043e-09	Tars	ENSMUSG00000001674	0.239581	0.0368283	Ddx18
ENSMUSG00000022300	0.363504	0.00078439	Dcaf13	ENSMUSG00000031422	0.239487	0.0106596	Morf4l2
ENSMUSG00000055239	0.363329	2.43715e-08	Kcmf1	ENSMUSG00000045795	0.23923	0.012904	Whamm
ENSMUSG00000031711	0.363136	0.000275296	Zfp330	ENSMUSG00000067787	0.238747	0.00125523	Blcap
ENSMUSG00000035027	0.362847	0.0411439	Map2k2	ENSMUSG00000004460	0.238734	0.017861	Dnajb11
ENSMUSG00000053094	0.362677	8.23279e-09	Tmem248	ENSMUSG00000030138	0.23841	0.00485325	Bms1
ENSMUSG00000026806	0.362572	0.000275296	Ddx31	ENSMUSG00000049327	0.237061	0.00671333	Kmt5a
ENSMUSG00000071645	0.362572	0.000813428	Tut1	ENSMUSG00000032320	0.235169	0.0404242	Rcn2
ENSMUSG00000074480	0.362541	0.046388	Mex3a	ENSMUSG00000023883	0.234603	0.00174596	Phf10
ENSMUSG00000024800	0.362188	0.0145303	Rpp30	ENSMUSG00000029474	0.232807	0.0281841	Rnf34
ENSMUSG00000040025	0.36211	0.000115808	Ythdf2	ENSMUSG00000026930	0.232459	0.0352659	Gpsm1
ENSMUSG00000061979	0.36198	0.0382541	Rcc1l	ENSMUSG00000052681	0.231993	0.045175	Rap1b
ENSMUSG00000042558	0.36173	0.0152642	Adprhl2	ENSMUSG00000040659	0.23119	0.00165476	Efhd2
ENSMUSG00000024387	0.360925	0.0178323	Csnk2b	ENSMUSG00000031931	0.231175	0.0277626	Ankrd49
ENSMUSG00000064037	0.360525	0.00974887	Gpn1	ENSMUSG00000030846	0.23094	0.0300208	Tial1
ENSMUSG00000029599	0.360462	0.000155081	Ddx54	ENSMUSG00000074405	0.230823	0.0209476	Zfp865
ENSMUSG00000044224	0.360316	0.00034651	Dnajc21	ENSMUSG00000020255	0.230593	0.0179747	D10Wsu102e
ENSMUSG00000030036	0.359598	0.000858158	Mogs	ENSMUSG00000022538	0.230364	0.012691	Lsg1
ENSMUSG00000020458	0.358416	0.0237194	Rtn4	ENSMUSG00000028849	0.230335	0.0181954	Map7d1
ENSMUSG00000037347	0.358268	0.000698599	Chst7	ENSMUSG00000040028	0.23031	0.0123884	Elavl1
ENSMUSG00000014177	0.35662	0.000309245	Tvp23b	ENSMUSG00000025287	0.230246	0.0394673	Acot9
ENSMUSG00000031904	0.356575	0.0242411	Slc7a6	ENSMUSG00000053094	0.229798	0.00091407	Tmem248
ENSMUSG00000028608	0.355014	0.0119978	0610037L13Rik	ENSMUSG00000044715	0.229535	0.00950632	Gskip
ENSMUSG00000049401	0.354139	0.0163366	Ogfr	ENSMUSG00000024896	0.227852	0.0103114	Minpp1
ENSMUSG00000019302	0.353489	2.07202e-05	Atp6v0a1	ENSMUSG00000020288	0.227522	0.0497749	Ahsa2
ENSMUSG00000067787	0.35309	1.49342e-07	Blcap	ENSMUSG00000011179	0.227393	0.0384899	Odc1
ENSMUSG00000035278	0.352895	0.0377939	Plekhj1	ENSMUSG00000058440	0.227327	5.62654e-05	Nrf1
ENSMUSG00000028042	0.352483	0.00436137	Zbtb7b	ENSMUSG00000029291	0.226602	0.000195135	Rufy3
ENSMUSG00000000384	0.352448	0.000103006	Tbrg4	ENSMUSG00000038848	0.226262	0.0152606	Ythdf1
ENSMUSG00000047866	0.352416	2.0998e-10	Lonp2	ENSMUSG00000020132	0.225807	0.0333055	Rab21
ENSMUSG00000032977	0.351908	0.0032524	Fam207a	ENSMUSG00000026917	0.224947	0.00522804	Wdr5
ENSMUSG00000032462	0.351624	0.0281296	Pik3cb	ENSMUSG00000064145	0.224695	0.00340541	Arih2
ENSMUSG00000093904	0.351542	0.000780905	Tomm20	ENSMUSG00000034120	0.223474	0.00165476	Srsf2
ENSMUSG00000028149	0.351516	3.59673e-06	Rap1gds1	ENSMUSG00000029036	0.223083	0.0450204	Atad3a
ENSMUSG00000028899	0.35112	0.0354776	Taf12	ENSMUSG00000035764	0.223017	0.0353051	Fbxo45
ENSMUSG00000068114	0.350816	0.032308	Ccdc134	ENSMUSG00000015733	0.22275	0.0234346	Capza2
ENSMUSG00000019804	0.350607	0.00209557	Snx3	ENSMUSG00000026889	0.222487	0.00662241	Rbm18
ENSMUSG00000022538	0.350081	1.61668e-05	Lsg1	ENSMUSG00000022556	0.222317	0.0470836	Hsf1
ENSMUSG00000056692	0.35005	2.1724e-12	D17Wsu92e	ENSMUSG00000015714	0.221916	0.000728463	Cers2
ENSMUSG00000091896	0.349923	4.42544e-05	Ube2d2a	ENSMUSG00000018442	0.221583	0.00251602	Derl2
ENSMUSG00000028889	0.349685	0.000536216	Yrdc	ENSMUSG00000028041	0.220541	0.0223151	Adam15
ENSMUSG00000029038	0.349595	0.0492779	Ssu72	ENSMUSG00000025264	0.220105	0.0306606	Tsr2
ENSMUSG00000037788	0.349163	0.00611096	Vopp1	ENSMUSG00000052915	0.219763	0.00555663	Msl1
ENSMUSG00000028869	0.349053	0.00053518	Gnl2	ENSMUSG00000022517	0.219554	0.0148342	Mgrn1
ENSMUSG00000037752	0.34905	0.00455094	Xkr8	ENSMUSG00000005813	0.219224	0.000582605	Metap1
ENSMUSG00000025871	0.348264	0.000265111	4833439L19Rik	ENSMUSG00000029629	0.219024	0.00227603	Phf14
ENSMUSG00000061032	0.348128	0.0311204	Rrp1	ENSMUSG00000024097	0.218347	0.0286038	Srsf7
ENSMUSG00000058392	0.347434	0.000678322	Rrp1b	ENSMUSG00000041360	0.218173	0.0043315	Pum3
ENSMUSG00000050821	0.347326	0.0121237	Fam131a	ENSMUSG00000029439	0.217237	0.0440861	Sfswap
ENSMUSG00000021692	0.347195	0.00767056	Dimt1	ENSMUSG00000024359	0.216183	0.00144535	Hspa9
ENSMUSG00000032418	0.347183	0.044153	Me1	ENSMUSG00000020549	0.21576	0.0196049	Elac2
ENSMUSG00000029447	0.346925	7.24315e-06	Cct6a	ENSMUSG00000030374	0.215659	0.000998742	Strn4
ENSMUSG00000026820	0.346825	0.0318975	Ptges2	ENSMUSG00000020116	0.2152	0.0103006	Pno1
ENSMUSG00000017999	0.346623	7.3461e-08	Ddx27	ENSMUSG00000031568	0.214336	0.0497041	Rwdd4a
ENSMUSG00000033106	0.346241	0.00155845	Slc7a6os	ENSMUSG00000021621	0.214286	0.0298326	Zcchc9
ENSMUSG00000022634	0.346015	3.15333e-05	Yaf2	ENSMUSG00000031984	0.213569	0.00123149	2810004N23Rik
ENSMUSG00000036733	0.344492	0.0391419	Rbm42	ENSMUSG00000004530	0.213222	0.0186585	Coro1c
ENSMUSG00000045411	0.344155	0.000562413	2410002F23Rik	ENSMUSG00000005204	0.212982	1.12681e-05	Senp3
ENSMUSG00000024150	0.343987	6.1858e-06	Mcfd2	ENSMUSG00000068882	0.211127	0.0241329	Ssb
ENSMUSG00000070953	0.34394	0.00422693	Rabepk	ENSMUSG00000026234	0.208517	0.0105824	Ncl
ENSMUSG00000031885	0.343733	0.0406045	Cbfb	ENSMUSG00000038299	0.208295	0.0200471	Wdr36
ENSMUSG00000026917	0.343237	1.74394e-06	Wdr5	ENSMUSG00000030304	0.208129	0.0287911	Ergic2
ENSMUSG00000041360	0.343016	4.81052e-07	Pum3	ENSMUSG00000063334	0.208033	0.0010877	Krr1
ENSMUSG00000032788	0.342548	0.00994641	Pdxk	ENSMUSG00000025646	0.207084	0.0264648	Atrip
ENSMUSG00000033809	0.342408	0.0225589	Alg3	ENSMUSG00000006019	0.206212	0.0406716	Dhx34
ENSMUSG00000027488	0.342385	0.0182758	Snta1	ENSMUSG00000032612	0.205932	0.000202262	Usp4
ENSMUSG00000099681	0.34231	0.0442168	1700052K11Rik	ENSMUSG00000011257	0.205492	0.00257112	Pabpc4
ENSMUSG00000003808	0.342155	9.35914e-05	Farsa	ENSMUSG00000023307	0.203293	0.00297961	March5
ENSMUSG00000028936	0.341857	0.0493657	Rpl22	ENSMUSG00000020115	0.203141	0.0138506	Tbk1
ENSMUSG00000021969	0.341186	0.00925378	Zdhhc20	ENSMUSG00000041837	0.20288	0.0359357	Pdcd7
ENSMUSG00000021598	0.341114	0.0393019	Med10	ENSMUSG00000027374	0.202819	0.0243803	Mrps5
ENSMUSG00000043716	0.340857	0.0445462	Rpl7	ENSMUSG00000024182	0.200814	0.00411158	Axin1
ENSMUSG00000034259	0.340461	0.0106319	Exosc4	ENSMUSG00000037553	0.19971	0.0179898	Zdhhc18
ENSMUSG00000019297	0.339551	0.000882079	Nop9	ENSMUSG00000038563	0.196923	0.0213572	Efl1
ENSMUSG00000058440	0.338691	4.55125e-11	Nrf1	ENSMUSG00000026571	0.196247	0.0235666	Dcaf6
ENSMUSG00000066150	0.338159	0.000259564	Slc31a1	ENSMUSG00000028086	0.19561	0.0402245	Fbxw7
ENSMUSG00000024048	0.338015	0.0144524	Myl12a	ENSMUSG00000032042	0.194957	0.038665	Srpr
ENSMUSG00000018583	0.337834	5.40845e-05	G3bp1	ENSMUSG00000005312	0.193015	0.0440032	Ubqln1
ENSMUSG00000059248	0.336571	6.47121e-07	Sept9	ENSMUSG00000029064	0.192988	0.00923858	Gnb1
ENSMUSG00000032497	0.336421	0.000864508	Lrrfip2	ENSMUSG00000029028	0.189103	0.0043079	Lrrc47
ENSMUSG00000045934	0.334824	0.0430219	Mtmr11	ENSMUSG00000029447	0.18863	0.0399567	Cct6a
ENSMUSG00000022035	0.33479	0.00854365	Ccdc25	ENSMUSG00000056050	0.18863	0.0476267	Mia3
ENSMUSG00000028156	0.334462	0.00030871	Eif4e	ENSMUSG00000025178	0.188059	0.00663516	Pi4k2a
ENSMUSG00000026817	0.334125	0.0143258	Ak1	ENSMUSG00000056820	0.187658	0.00700591	Tsnax
ENSMUSG00000029780	0.334001	0.00657176	Nt5c3	ENSMUSG00000029500	0.186952	0.0298501	Pgam5
ENSMUSG00000020733	0.333596	0.00453147	Slc9a3r1	ENSMUSG00000042901	0.186586	0.0425316	Aida
ENSMUSG00000032557	0.333413	3.60204e-07	Uba5	ENSMUSG00000007411	0.185664	0.000879431	Mark3
ENSMUSG00000003813	0.333325	0.00213591	Rad23a	ENSMUSG00000020088	0.18402	0.016413	Sar1a
ENSMUSG00000032563	0.333311	0.000269378	Mrpl3	ENSMUSG00000023075	0.183657	0.0499389	Akirin1
ENSMUSG00000005846	0.333265	0.00509084	Rsl1d1	ENSMUSG00000079562	0.183529	0.000784886	Maea
ENSMUSG00000071256	0.332854	0.0295199	Zfp213	ENSMUSG00000021096	0.183379	0.000701438	Ppm1a
ENSMUSG00000026049	0.331621	0.0268051	Tex30	ENSMUSG00000056692	0.18307	0.00115646	D17Wsu92e
ENSMUSG00000040699	0.331549	0.04054	Limd2	ENSMUSG00000071646	0.182007	0.044454	Mta2
ENSMUSG00000034024	0.331512	0.000586563	Cct2	ENSMUSG00000032870	0.181176	0.0245061	Smap2
ENSMUSG00000048707	0.331222	0.00203379	Tprn	ENSMUSG00000014601	0.180046	0.000777913	Strip1
ENSMUSG00000050017	0.330307	5.03091e-06	Pitpnb	ENSMUSG00000001785	0.176784	0.0122447	Pwp1
ENSMUSG00000073771	0.330227	0.027356	Btbd19	ENSMUSG00000038990	0.17668	0.0453264	Cables2
ENSMUSG00000022184	0.330188	0.0160389	Fbxo4	ENSMUSG00000028161	0.176536	0.0252849	Ppp3ca
ENSMUSG00000027968	0.330016	0.0136402	Larp7	ENSMUSG00000047731	0.170421	0.0178482	Wbp1l
ENSMUSG00000037296	0.329809	0.0146831	Lsm1	ENSMUSG00000027706	0.170026	0.0477482	Sec62
ENSMUSG00000025155	0.329049	0.00655122	Dus1l	ENSMUSG00000026926	0.168946	0.000179482	Pmpca
ENSMUSG00000022434	0.328061	0.00806812	Fam118a	ENSMUSG00000029227	0.168923	0.0450204	Fip1l1
ENSMUSG00000025580	0.328052	0.0153094	Eif4a3	ENSMUSG00000033335	0.16501	0.0432652	Dnm2
ENSMUSG00000045598	0.328022	0.00732571	Zfp553	ENSMUSG00000032582	0.163304	0.00544858	Rbm6
ENSMUSG00000052151	0.327823	0.0487381	Plpp2	ENSMUSG00000024527	0.161989	0.0152606	Afg3l2
ENSMUSG00000115293	0.327435	0.00892265	Ece2	ENSMUSG00000059119	0.159342	0.0269296	Nap1l4
ENSMUSG00000104953	0.327304	8.281e-05	AC147560.1	ENSMUSG00000031575	0.158125	0.00362933	Ash2l
ENSMUSG00000020092	0.327125	0.0117154	Pald1	ENSMUSG00000046722	0.156766	0.00957214	Cdc42se1
ENSMUSG00000021242	0.326744	0.0189935	Npc2	ENSMUSG00000014959	0.152659	0.0179628	Gorasp2
ENSMUSG00000029050	0.326598	0.0480711	Ski	ENSMUSG00000051934	0.151709	0.0483844	Spats2
ENSMUSG00000021645	0.32629	0.0109211	Smn1	ENSMUSG00000037669	0.150522	0.0434172	Ldah
ENSMUSG00000045624	0.326085	0.00551894	Esf1	ENSMUSG00000062270	0.141034	0.018672	Morf4l1
ENSMUSG00000042660	0.325876	0.0251585	Wdr55	ENSMUSG00000024587	0.139284	0.0352659	Nars
ENSMUSG00000078768	0.325338	0.046974	Zfp566	ENSMUSG00000029518	0.129238	0.0185337	Rab35
ENSMUSG00000028848	0.324872	0.0436106	Gpn2	ENSMUSG00000026848	0.126271	0.0190325	Tor1b
ENSMUSG00000002147	0.324657	0.00279813	Stat6	ENSMUSG00000079477	0.120568	0.0456415	Rab7
ENSMUSG00000056091	0.324655	0.00833311	St3gal5	ENSMUSG00000024853	-0.11702	0.0456374	Sf3b2
ENSMUSG00000003068	0.324459	0.020963	Stk11	ENSMUSG00000017721	-0.126166	0.0480822	Pigt
ENSMUSG00000018848	0.324163	0.000965271	Rars	ENSMUSG00000111497	-0.13562	0.012846	Raver1
ENSMUSG00000031627	0.323693	0.0267884	Irf2	ENSMUSG00000013787	-0.140477	0.0159963	Ehmt2
ENSMUSG00000029064	0.323587	7.28858e-07	Gnb1	ENSMUSG00000026269	-0.143992	0.0370059	Rnpepl1
ENSMUSG00000028152	0.322695	0.000257011	Tspan5	ENSMUSG00000029103	-0.146205	0.0489007	Lrpap1
ENSMUSG00000027339	0.322519	0.044992	Rassf2	ENSMUSG00000034951	-0.147695	0.0451306	Cog7
ENSMUSG00000061689	0.322455	0.000130143	Dlgap4	ENSMUSG00000020265	-0.160854	0.0365884	Sumo3
ENSMUSG00000028796	0.322431	0.000705142	Phc2	ENSMUSG00000026554	-0.163629	0.0411335	Dcaf8
ENSMUSG00000002257	0.322271	0.0241656	Def6	ENSMUSG00000010936	-0.163839	0.00713847	Vac14
ENSMUSG00000054302	0.321993	0.00397784	Eapp	ENSMUSG00000024096	-0.164085	0.0273356	Ralbp1
ENSMUSG00000014959	0.321874	3.12543e-09	Gorasp2	ENSMUSG00000001424	-0.164259	0.0112441	Snd1
ENSMUSG00000020283	0.321707	0.00017869	Pex13	ENSMUSG00000030884	-0.164953	0.00136622	Uqcrc2
ENSMUSG00000024213	0.321335	0.0139913	Nudt3	ENSMUSG00000028656	-0.167119	0.0466981	Cap1
ENSMUSG00000018697	0.320722	0.00421189	Aatf	ENSMUSG00000026853	-0.167787	0.0210686	Crat
ENSMUSG00000003134	0.320538	0.0115101	Tbc1d8	ENSMUSG00000025534	-0.168945	0.00895354	Gusb
ENSMUSG00000039176	0.320528	0.000761221	Polg	ENSMUSG00000038861	-0.169467	0.0187325	Pi4kb
ENSMUSG00000039183	0.319337	0.0151702	Nubp2	ENSMUSG00000020792	-0.173423	0.0243659	Exoc7
ENSMUSG00000021501	0.318756	0.000677099	Caml	ENSMUSG00000107283	-0.176596	0.0167809	Mpv17
ENSMUSG00000042111	0.318533	0.00582861	Ccdc115	ENSMUSG00000053333	-0.176938	0.0426224	Dis3l2
ENSMUSG00000025647	0.317957	0.00968331	Shisa5	ENSMUSG00000049339	-0.177567	0.0191643	Retreg2
ENSMUSG00000032171	0.31773	0.0478435	Pin1	ENSMUSG00000034371	-0.178887	0.0231541	Tkfc
ENSMUSG00000028041	0.317481	0.000217375	Adam15	ENSMUSG00000000552	-0.180343	0.0442805	Zfp385a
ENSMUSG00000091780	0.317241	0.0412319	Sco2	ENSMUSG00000032187	-0.180947	0.032138	Smarca4
ENSMUSG00000020246	0.317009	0.0215723	Hcfc2	ENSMUSG00000024740	-0.181796	0.0362089	Ddb1
ENSMUSG00000037197	0.316832	0.0076022	Rbm17	ENSMUSG00000032388	-0.182755	0.0206066	Spg21
ENSMUSG00000047714	0.316771	3.25758e-05	Ppp1r2	ENSMUSG00000015889	-0.183875	0.0176405	Lta4h
ENSMUSG00000035890	0.316386	0.0289207	Rnf126	ENSMUSG00000025041	-0.184688	0.0255627	Nt5c2
ENSMUSG00000059820	0.316317	0.005622	AU019823	ENSMUSG00000025736	-0.187543	0.012919	Jmjd8
ENSMUSG00000028955	0.316206	5.07064e-05	Vamp3	ENSMUSG00000020375	-0.188863	0.0328922	Rufy1
ENSMUSG00000024583	0.315916	0.00420488	Txnl1	ENSMUSG00000028757	-0.190069	0.047672	Ddost
ENSMUSG00000089832	0.315876	0.0019951	Shkbp1	ENSMUSG00000029345	-0.190106	0.0251945	Tfip11
ENSMUSG00000024875	0.315705	0.0187647	Yif1a	ENSMUSG00000022051	-0.190312	0.011296	Bnip3l
ENSMUSG00000018442	0.315562	2.07422e-06	Derl2	ENSMUSG00000022678	-0.190855	0.0364607	Nde1
ENSMUSG00000053253	0.315542	0.00635779	Ndfip2	ENSMUSG00000005469	-0.19098	0.000499673	Prkaca
ENSMUSG00000020432	0.315515	0.00160811	Tcn2	ENSMUSG00000034189	-0.191151	0.0255904	Hsdl1
ENSMUSG00000006705	0.315008	0.00461992	Pknox1	ENSMUSG00000021218	-0.19131	0.00250632	Gdi2
ENSMUSG00000025940	0.314845	0.00772806	Tmem70	ENSMUSG00000031864	-0.195932	0.0170311	Ints10
ENSMUSG00000029028	0.314206	8.8977e-08	Lrrc47	ENSMUSG00000028954	-0.19639	0.0385927	Nub1
ENSMUSG00000036376	0.313995	0.0497192	Abt1	ENSMUSG00000052395	-0.197336	0.0074368	Rft1
ENSMUSG00000030189	0.313796	0.0176554	Ybx3	ENSMUSG00000036980	-0.197382	0.0262128	Taf6
ENSMUSG00000032567	0.313725	0.042895	Aste1	ENSMUSG00000027810	-0.197563	0.0191427	Eif2a
ENSMUSG00000021774	0.313617	0.000506832	Ube2e1	ENSMUSG00000068335	-0.20154	0.0381151	Dok1
ENSMUSG00000029036	0.313527	0.00120702	Atad3a	ENSMUSG00000027809	-0.201995	0.00447083	Etfdh
ENSMUSG00000020476	0.312606	0.000117327	Dbnl	ENSMUSG00000038417	-0.202114	0.0224569	Fig4
ENSMUSG00000025337	0.312465	0.00509084	Sbds	ENSMUSG00000032527	-0.20229	0.0171734	Pccb
ENSMUSG00000027357	0.311968	0.0467138	Crls1	ENSMUSG00000029536	-0.202533	0.0303499	Gatc
ENSMUSG00000038213	0.311783	0.000554079	Tapbpl	ENSMUSG00000032513	-0.203945	0.0278873	Gorasp1
ENSMUSG00000015363	0.310363	0.00477425	Trabd	ENSMUSG00000024507	-0.206048	0.00424283	Hsd17b4
ENSMUSG00000009566	0.310346	0.000368214	Fpgs	ENSMUSG00000063801	-0.206592	0.00289737	Ap3s2
ENSMUSG00000041354	0.310134	0.00972767	Rgl2	ENSMUSG00000000171	-0.207119	0.0473497	Sdhd
ENSMUSG00000037331	0.310126	0.0275077	Larp1	ENSMUSG00000014748	-0.207332	0.00259243	Tex261
ENSMUSG00000008496	0.309914	0.021951	Pou2f2	ENSMUSG00000022965	-0.20813	0.00703189	Ifngr2
ENSMUSG00000020922	0.309862	0.0495406	Lsm12	ENSMUSG00000001082	-0.209418	0.0475425	Mfsd10
ENSMUSG00000079111	0.309823	0.000897649	Kdelr2	ENSMUSG00000022620	-0.210261	0.0287093	Arsa
ENSMUSG00000025227	0.309179	0.0159472	Mfsd13a	ENSMUSG00000042590	-0.21167	0.00720885	Ipo11
ENSMUSG00000035764	0.308963	0.00085373	Fbxo45	ENSMUSG00000073096	-0.214539	0.0395701	Lrrc61
ENSMUSG00000020361	0.307798	1.13438e-05	Hspa4	ENSMUSG00000002871	-0.215093	0.0466718	Tpra1
ENSMUSG00000063229	0.307598	0.0446445	Ldha	ENSMUSG00000032264	-0.216602	0.043832	Zw10
ENSMUSG00000025384	0.30753	0.00114534	Faap100	ENSMUSG00000042032	-0.217184	0.00264625	Mat2b
ENSMUSG00000055065	0.30751	0.0472746	Ddx17	ENSMUSG00000022889	-0.217383	0.0346525	Mrpl39
ENSMUSG00000083282	0.307403	0.00705345	Ctsf	ENSMUSG00000050043	-0.217652	0.011182	Tmx2
ENSMUSG00000038712	0.306744	0.0134479	Mindy1	ENSMUSG00000028291	-0.217794	0.0180338	Akirin2
ENSMUSG00000013698	0.306397	0.000952082	Pea15a	ENSMUSG00000032547	-0.218082	0.00890561	Ryk
ENSMUSG00000026723	0.305721	0.0445013	Trdmt1	ENSMUSG00000029007	-0.218933	0.0207566	Agtrap
ENSMUSG00000032479	0.30572	0.0112146	Map4	ENSMUSG00000021646	-0.21896	0.015769	Mccc2
ENSMUSG00000057130	0.305228	0.0175915	Txnl4a	ENSMUSG00000000594	-0.219074	0.0263522	Gm2a
ENSMUSG00000032290	0.304967	0.0493061	Ptpn9	ENSMUSG00000029550	-0.220406	0.000232482	Sppl3
ENSMUSG00000027422	0.304702	6.89968e-07	Rrbp1	ENSMUSG00000049287	-0.220666	0.0140516	Iba57
ENSMUSG00000041264	0.304403	0.000592135	Uspl1	ENSMUSG00000025722	-0.221645	0.0270151	Wdr73
ENSMUSG00000025178	0.304389	7.29175e-07	Pi4k2a	ENSMUSG00000020818	-0.221933	0.0110555	Mfsd11
ENSMUSG00000036707	0.304245	0.00323831	Cab39	ENSMUSG00000033933	-0.223819	0.00804582	Vhl
ENSMUSG00000009630	0.304114	1.27482e-06	Ppp2cb	ENSMUSG00000005981	-0.224851	0.0196638	Trap1
ENSMUSG00000070705	0.303443	0.0369294	Eid2b	ENSMUSG00000020538	-0.226528	0.0488528	Srebf1
ENSMUSG00000032285	0.303298	0.00364034	Dnaja4	ENSMUSG00000029592	-0.22767	0.0317593	Usp30
ENSMUSG00000062580	0.303177	0.0104861	Timm17a	ENSMUSG00000029073	-0.227827	0.0278873	Cptp
ENSMUSG00000029500	0.302495	3.50788e-05	Pgam5	ENSMUSG00000009079	-0.228217	0.00519116	Ewsr1
ENSMUSG00000020869	0.30183	5.08964e-05	Lrrc59	ENSMUSG00000039637	-0.22873	0.0439968	Coro7
ENSMUSG00000043683	0.301827	0.00182076	Fem1a	ENSMUSG00000031161	-0.228978	0.00266274	Hdac6
ENSMUSG00000005312	0.301607	0.000271599	Ubqln1	ENSMUSG00000024197	-0.2295	0.0254917	Plin3
ENSMUSG00000020392	0.301474	0.0300696	Cdkn2aipnl	ENSMUSG00000029578	-0.230209	0.00308605	Wipi2
ENSMUSG00000024712	0.301418	0.00148533	Rfk	ENSMUSG00000021048	-0.233063	0.03097	Mthfd1
ENSMUSG00000030871	0.301384	0.00403843	Ears2	ENSMUSG00000001034	-0.233841	0.0134069	Mapk7
ENSMUSG00000048429	0.301242	4.09324e-05	Timm29	ENSMUSG00000022750	-0.23422	0.00582451	Klhl22
ENSMUSG00000019927	0.301242	0.000411163	Ube2d1	ENSMUSG00000035206	-0.234932	0.00486775	Sppl2b
ENSMUSG00000033728	0.300617	0.000989693	Lrrc14	ENSMUSG00000029705	-0.23612	0.0157402	Cux1
ENSMUSG00000029147	0.30057	0.000847297	Ppm1g	ENSMUSG00000027523	-0.236251	0.0424368	Gnas
ENSMUSG00000015733	0.300513	0.000662744	Capza2	ENSMUSG00000037344	-0.237322	0.018612	Slc12a9
ENSMUSG00000002017	0.300245	0.0074055	Fam98a	ENSMUSG00000005505	-0.238589	0.00666049	Kbtbd4
ENSMUSG00000049090	0.300245	0.0235781	Zadh2	ENSMUSG00000006288	-0.238631	0.0109005	Ttc5
ENSMUSG00000025287	0.299411	0.00210718	Acot9	ENSMUSG00000026792	-0.239029	0.0169203	Lrsam1
ENSMUSG00000046792	0.298957	0.00954719	Zfp787	ENSMUSG00000031077	-0.239416	0.0475166	Fadd
ENSMUSG00000053289	0.298212	0.00113689	Ddx10	ENSMUSG00000029175	-0.240879	0.039754	Slc35f6
ENSMUSG00000032553	0.298112	0.000123395	Srprb	ENSMUSG00000013646	-0.24096	0.00632517	Sh3bp5l
ENSMUSG00000037553	0.297721	6.28296e-05	Zdhhc18	ENSMUSG00000038545	-0.24245	0.00615397	Cul7
ENSMUSG00000025939	0.29766	0.0476084	Ube2w	ENSMUSG00000079334	-0.242479	0.0285383	Nat6
ENSMUSG00000034729	0.296874	0.0363708	Mrps10	ENSMUSG00000029247	-0.242922	1.19598e-06	Paics
ENSMUSG00000024359	0.296855	2.00194e-06	Hspa9	ENSMUSG00000003810	-0.242925	0.0172014	Mast2
ENSMUSG00000040028	0.296283	0.0004067	Elavl1	ENSMUSG00000016619	-0.242996	0.0211078	Nup50
ENSMUSG00000038268	0.296136	0.0199964	Ovca2	ENSMUSG00000079316	-0.243039	0.032057	Rab9
ENSMUSG00000029048	0.295515	0.017897	Rer1	ENSMUSG00000013833	-0.24362	0.00161441	Med16
ENSMUSG00000021938	0.294521	0.0298161	Pspc1	ENSMUSG00000026404	-0.243914	0.0460183	Ddx59
ENSMUSG00000018446	0.293953	0.0284306	C1qbp	ENSMUSG00000025950	-0.24392	0.039801	Idh1
ENSMUSG00000001785	0.29384	1.38009e-06	Pwp1	ENSMUSG00000037278	-0.24427	0.0453264	Tmem97
ENSMUSG00000021595	0.293556	0.0011294	Nsun2	ENSMUSG00000029781	-0.245454	0.00831439	Fkbp9
ENSMUSG00000026701	0.293537	0.0155045	Prdx6	ENSMUSG00000039231	-0.246826	0.00431175	Suv39h1
ENSMUSG00000031984	0.292785	9.95856e-07	2810004N23Rik	ENSMUSG00000026816	-0.248551	0.0147187	Gtf3c5
ENSMUSG00000005354	0.292344	0.0460097	Txn2	ENSMUSG00000049643	-0.248623	0.00406211	2310022A10Rik
ENSMUSG00000022615	0.29185	0.044768	Tymp	ENSMUSG00000037012	-0.249038	0.010461	Hk1
ENSMUSG00000059119	0.291613	1.92331e-06	Nap1l4	ENSMUSG00000036120	-0.250653	0.0101613	Rfxank
ENSMUSG00000029672	0.291062	0.00030693	Fam3c	ENSMUSG00000079442	-0.252268	0.0411759	St6galnac4
ENSMUSG00000000881	0.290883	0.00832087	Dlg3	ENSMUSG00000027010	-0.252556	0.0152009	Slc25a12
ENSMUSG00000025016	0.29073	0.0480952	Tm9sf3	ENSMUSG00000022898	-0.25272	8.35762e-05	Dscr3
ENSMUSG00000007891	0.289665	0.0480962	Ctsd	ENSMUSG00000008140	-0.252755	0.0357097	Emc10
ENSMUSG00000053091	0.28908	0.00314708	Lins1	ENSMUSG00000062376	-0.255662	0.000879431	Borcs7
ENSMUSG00000022498	0.288951	1.7118e-05	Txndc11	ENSMUSG00000026174	-0.25786	0.00183445	Cnot9
ENSMUSG00000002210	0.288835	0.0376838	Smg9	ENSMUSG00000028439	-0.259158	0.0228261	Fam219a
ENSMUSG00000027509	0.288503	0.00322044	Rae1	ENSMUSG00000018651	-0.259429	0.00106354	Tada2a
ENSMUSG00000018965	0.288323	0.000384098	Ywhah	ENSMUSG00000022414	-0.260012	0.0220088	Tab1
ENSMUSG00000020386	0.288161	0.0103404	Sar1b	ENSMUSG00000020472	-0.260308	0.0342582	Zkscan17
ENSMUSG00000052310	0.287509	1.23043e-05	Slc39a1	ENSMUSG00000018841	-0.260564	0.0222052	Rad51d
ENSMUSG00000009535	0.287467	7.86857e-09	Rnmt	ENSMUSG00000003038	-0.261484	0.0137757	Hmgn2
ENSMUSG00000068798	0.287361	0.00209557	Rap1a	ENSMUSG00000031672	-0.262726	0.00739534	Got2
ENSMUSG00000038299	0.287116	0.000294956	Wdr36	ENSMUSG00000041491	-0.262987	0.0374318	Cep78
ENSMUSG00000029131	0.286821	0.00196352	Dnajb6	ENSMUSG00000028799	-0.263518	0.00232394	Zfp362
ENSMUSG00000021615	0.28643	0.0455545	Xrcc4	ENSMUSG00000068551	-0.265591	0.0281023	Zfp467
ENSMUSG00000031153	0.286405	0.0114661	Gripap1	ENSMUSG00000033628	-0.268155	0.00205694	Pik3c3
ENSMUSG00000044847	0.286292	0.027129	Lsm11	ENSMUSG00000016541	-0.26834	0.00350228	Atxn10
ENSMUSG00000028932	0.286235	0.0466386	Psmc2	ENSMUSG00000026709	-0.268744	0.0281841	Dars2
ENSMUSG00000047187	0.286204	0.0039295	Rab2a	ENSMUSG00000058388	-0.273231	0.0151827	Phtf1
ENSMUSG00000044030	0.286175	0.0132115	Irf2bp1	ENSMUSG00000021900	-0.274015	7.30981e-05	Btd
ENSMUSG00000011958	0.286014	3.43133e-05	Bnip2	ENSMUSG00000025465	-0.274236	0.00608265	Echs1
ENSMUSG00000021037	0.285934	0.0273753	Ahsa1	ENSMUSG00000030614	-0.274549	0.0326654	Tmem126b
ENSMUSG00000014226	0.285934	0.0252478	Cacybp	ENSMUSG00000074811	-0.275313	0.00985041	Hps6
ENSMUSG00000019814	0.285822	0.00403843	Ltv1	ENSMUSG00000011752	-0.275483	0.00971465	Pgam1
ENSMUSG00000030120	0.285451	0.0127794	Mlf2	ENSMUSG00000085793	-0.275785	0.0149236	Lin52
ENSMUSG00000049327	0.285006	0.000410421	Kmt5a	ENSMUSG00000001751	-0.276891	0.0129139	Naglu
ENSMUSG00000034620	0.284203	0.0028486	Tmem5	ENSMUSG00000016757	-0.278272	0.0175402	Ttll12
ENSMUSG00000005103	0.284128	3.2426e-07	Wdr1	ENSMUSG00000008855	-0.279591	0.00512076	Hdac5
ENSMUSG00000027502	0.284068	0.0185311	Rtfdc1	ENSMUSG00000001445	-0.280323	0.0462553	Mrpl10
ENSMUSG00000031657	0.283667	0.0143107	Heatr3	ENSMUSG00000030872	-0.281368	0.0207138	Gga2
ENSMUSG00000056820	0.282905	5.44884e-06	Tsnax	ENSMUSG00000002297	-0.282479	0.0287552	Dbf4
ENSMUSG00000026927	0.281687	0.000246749	Sdccag3	ENSMUSG00000000149	-0.282513	0.0241173	Gna12
ENSMUSG00000029203	0.281642	0.0110408	Ube2k	ENSMUSG00000031539	-0.283126	0.0421073	Ap3m2
ENSMUSG00000031982	0.281426	0.0410438	Arv1	ENSMUSG00000040997	-0.284054	0.012459	Abhd4
ENSMUSG00000005204	0.281368	5.91731e-10	Senp3	ENSMUSG00000028973	-0.284264	0.000281377	Abcb8
ENSMUSG00000023030	0.280989	0.00962268	Slc11a2	ENSMUSG00000039328	-0.284271	0.0405387	Rnf122
ENSMUSG00000052419	0.28093	0.00664963	2610001J05Rik	ENSMUSG00000036561	-0.284612	0.0260934	Ppp6r2
ENSMUSG00000032307	0.280321	0.0137131	Ube2q2	ENSMUSG00000026003	-0.284827	0.00300393	Acadl
ENSMUSG00000032612	0.280203	5.7242e-08	Usp4	ENSMUSG00000021477	-0.284907	0.0124245	Ctsl
ENSMUSG00000031960	0.279941	0.000740136	Aars	ENSMUSG00000033065	-0.287689	0.00571709	Pfkm
ENSMUSG00000036432	0.279768	0.0473674	Siah2	ENSMUSG00000028646	-0.287952	0.00186527	Rragc
ENSMUSG00000079477	0.27898	1.60367e-08	Rab7	ENSMUSG00000051007	-0.288065	0.0294768	Gatd1
ENSMUSG00000114763	0.27883	0.00374778	AC134869.3	ENSMUSG00000057156	-0.288197	0.0278873	Homez
ENSMUSG00000032870	0.278592	8.21497e-05	Smap2	ENSMUSG00000032245	-0.289079	0.00737065	Cln6
ENSMUSG00000034708	0.278418	0.00627296	Grn	ENSMUSG00000028089	-0.290436	0.011046	Chd1l
ENSMUSG00000036934	0.27833	0.021626	4921524J17Rik	ENSMUSG00000031684	-0.290613	0.0193409	Slc10a7
ENSMUSG00000021392	0.278054	0.030906	Nol8	ENSMUSG00000029547	-0.290699	0.0239653	Ints1
ENSMUSG00000035297	0.278012	0.00167692	Cops4	ENSMUSG00000007950	-0.290903	0.0473497	Abhd8
ENSMUSG00000022108	0.277975	0.00029161	Itm2b	ENSMUSG00000034714	-0.291785	0.0347494	Ttyh2
ENSMUSG00000031007	0.277738	0.0238471	Atp6ap2	ENSMUSG00000044573	-0.291789	0.00401746	Acp1
ENSMUSG00000021876	0.277529	0.0337403	Rnase4	ENSMUSG00000038206	-0.292321	0.001955	Fbxo8
ENSMUSG00000074698	0.277509	0.00990978	Csnk2a1	ENSMUSG00000028484	-0.292612	0.000814361	Psip1
ENSMUSG00000042148	0.277485	0.00661459	Cox10	ENSMUSG00000027227	-0.292812	0.0211638	Sord
ENSMUSG00000021087	0.277482	0.0308737	Rtn1	ENSMUSG00000002803	-0.292942	0.00874434	Btbd6
ENSMUSG00000022663	0.277083	0.000611905	Atg3	ENSMUSG00000099519	-0.293368	0.000128797	Gm29253
ENSMUSG00000106561	0.276325	0.016031	AC151967.1	ENSMUSG00000036622	-0.295036	0.000656817	Atp13a2
ENSMUSG00000034343	0.275777	0.0054202	Ube2f	ENSMUSG00000019715	-0.295964	2.18342e-05	Gle1
ENSMUSG00000025532	0.275716	0.00865601	Crcp	ENSMUSG00000028164	-0.296341	0.0107575	Manba
ENSMUSG00000028849	0.275282	0.00213733	Map7d1	ENSMUSG00000074093	-0.296454	0.042809	Svip
ENSMUSG00000041623	0.274755	0.00971059	D11Wsu47e	ENSMUSG00000037622	-0.296965	0.0152743	Wdtc1
ENSMUSG00000026234	0.274279	0.000228538	Ncl	ENSMUSG00000028779	-0.297118	0.0179628	Pef1
ENSMUSG00000025646	0.27427	0.000724595	Atrip	ENSMUSG00000034487	-0.297809	0.0031925	Kdelc2
ENSMUSG00000016257	0.273909	0.00429978	Prelid3b	ENSMUSG00000024165	-0.298097	0.0464455	Jpt2
ENSMUSG00000070730	0.273847	3.32937e-05	Rmdn3	ENSMUSG00000070425	-0.298387	0.0466881	Xntrpc
ENSMUSG00000008604	0.273556	0.000126931	Ubqln4	ENSMUSG00000024975	-0.298801	0.015954	Pdcd4
ENSMUSG00000052681	0.273207	0.00963246	Rap1b	ENSMUSG00000057778	-0.299241	0.034521	Cyb5d2
ENSMUSG00000030890	0.272565	0.00664963	Ilk	ENSMUSG00000060703	-0.299421	0.0487772	Cd302
ENSMUSG00000022560	0.272197	0.00122172	Slc52a2	ENSMUSG00000020605	-0.299877	0.00399467	Hs1bp3
ENSMUSG00000019792	0.272124	0.0324013	Trmt11	ENSMUSG00000037049	-0.300215	0.000368403	Smpd1
ENSMUSG00000007415	0.27172	0.00181979	Gatad1	ENSMUSG00000049670	-0.301411	0.0381371	Morn4
ENSMUSG00000031568	0.271069	0.00540409	Rwdd4a	ENSMUSG00000024556	-0.302285	0.0411335	Me2
ENSMUSG00000050088	0.270288	0.00085373	1600012H06Rik	ENSMUSG00000029270	-0.302852	0.0281372	Fam69a
ENSMUSG00000022312	0.270248	0.0498064	Eif3h	ENSMUSG00000000959	-0.302912	0.0037339	Oxa1l
ENSMUSG00000025616	0.268931	0.0198855	Usp16	ENSMUSG00000067369	-0.303579	0.00831439	Trmt2b
ENSMUSG00000078317	0.268514	0.0416741	F8a	ENSMUSG00000041199	-0.304087	0.0372019	Rpusd1
ENSMUSG00000025613	0.268157	0.000980863	Cct8	ENSMUSG00000021023	-0.304293	0.0343401	1110008L16Rik
ENSMUSG00000024896	0.267566	0.00104971	Minpp1	ENSMUSG00000043964	-0.304803	0.000567214	Orai3
ENSMUSG00000001518	0.267405	0.0208505	Itfg2	ENSMUSG00000026198	-0.306266	0.0131096	Abcb6
ENSMUSG00000024182	0.267156	3.04547e-05	Axin1	ENSMUSG00000069255	-0.306466	0.0013091	Dusp22
ENSMUSG00000073982	0.265973	0.0492763	Rhog	ENSMUSG00000030766	-0.307415	0.0131096	Arhgap17
ENSMUSG00000029146	0.265623	0.0132779	Snx17	ENSMUSG00000034006	-0.308049	0.012766	Pqlc1
ENSMUSG00000003131	0.265564	0.000821794	Pafah1b2	ENSMUSG00000062590	-0.309403	0.0298501	Armc9
ENSMUSG00000020225	0.26544	0.0395995	Tmbim4	ENSMUSG00000024588	-0.310226	7.36871e-05	Fech
ENSMUSG00000004069	0.264294	3.21804e-05	Dnaja3	ENSMUSG00000078517	-0.310538	0.0283047	Emc1
ENSMUSG00000032423	0.264015	0.0364707	Syncrip	ENSMUSG00000035790	-0.311029	0.047951	Cep19
ENSMUSG00000013089	0.263974	0.0412319	Etv5	ENSMUSG00000060376	-0.311492	0.0289966	Bckdha
ENSMUSG00000029777	0.263607	0.032891	Gars	ENSMUSG00000006920	-0.311812	0.020343	Ezh1
ENSMUSG00000026353	0.263595	0.0012502	Ubxn4	ENSMUSG00000030802	-0.311894	0.00663516	Bckdk
ENSMUSG00000027429	0.263589	0.018936	Sec23b	ENSMUSG00000027198	-0.31252	2.59636e-07	Ext2
ENSMUSG00000030341	0.263333	0.00286643	Tnfrsf1a	ENSMUSG00000002031	-0.313925	0.0313353	Ift46
ENSMUSG00000070643	0.263213	0.0481328	Sox13	ENSMUSG00000022106	-0.314096	0.0207126	Rcbtb2
ENSMUSG00000070934	0.263136	0.0181712	Rraga	ENSMUSG00000041654	-0.31448	0.0125895	Slc39a11
ENSMUSG00000028330	0.26219	0.0017843	Ncbp1	ENSMUSG00000029047	-0.314558	0.0342582	Pex10
ENSMUSG00000049792	0.261704	0.0260111	Bag5	ENSMUSG00000053128	-0.314901	0.00797709	Rnf26
ENSMUSG00000022500	0.261672	0.0181973	Litaf	ENSMUSG00000022369	-0.315513	0.00340683	Mtbp
ENSMUSG00000035575	0.261201	0.0241411	Utp6	ENSMUSG00000003031	-0.315769	0.0222071	Cdkn1b
ENSMUSG00000010755	0.26108	0.0440462	Cars	ENSMUSG00000071454	-0.31611	0.0339688	Dtnb
ENSMUSG00000022682	0.260665	0.00503322	Rrn3	ENSMUSG00000020973	-0.316434	0.00883682	Dnaaf2
ENSMUSG00000054277	0.260429	0.034593	Arfgap3	ENSMUSG00000063052	-0.316896	0.00455685	Lrrc40
ENSMUSG00000003234	0.259699	0.00463206	Abcf3	ENSMUSG00000028057	-0.317374	0.0131137	Rit1
ENSMUSG00000061130	0.259599	0.0365716	Ppm1b	ENSMUSG00000034875	-0.317521	0.0191005	Nudt19
ENSMUSG00000020923	0.25942	8.9429e-05	Ubtf	ENSMUSG00000034341	-0.319226	1.25391e-05	Wbp2
ENSMUSG00000034252	0.259325	0.00147735	Senp6	ENSMUSG00000041625	-0.319861	0.0476267	Ggact
ENSMUSG00000031950	0.258993	0.0480384	Gabarapl2	ENSMUSG00000050989	-0.320082	0.00342743	Selenon
ENSMUSG00000033161	0.258895	0.00172718	Atp1a1	ENSMUSG00000029428	-0.321285	0.000407291	Stx2
ENSMUSG00000038976	0.258711	0.00716188	Ppp1r9b	ENSMUSG00000001942	-0.321644	0.046083	Siae
ENSMUSG00000036002	0.258622	0.00630097	Fam214b	ENSMUSG00000046949	-0.322937	0.001741	Nqo2
ENSMUSG00000001569	0.258112	0.00300383	Nom1	ENSMUSG00000029676	-0.324131	0.00231817	Pot1a
ENSMUSG00000034211	0.257966	0.0115473	Mrps17	ENSMUSG00000021179	-0.32433	0.0327644	Nrde2
ENSMUSG00000068039	0.257765	0.00863773	Tcp1	ENSMUSG00000032959	-0.324447	0.0460183	Pebp1
ENSMUSG00000014601	0.257401	1.2357e-07	Strip1	ENSMUSG00000020652	-0.324807	0.00761033	Cenpo
ENSMUSG00000025373	0.257135	0.0284517	Rnf41	ENSMUSG00000056204	-0.324937	0.000567679	Pgpep1
ENSMUSG00000061950	0.25704	0.0389049	Ppp4r1	ENSMUSG00000037461	-0.324986	0.0170096	Ints7
ENSMUSG00000032577	0.257012	0.0385683	Mapkapk3	ENSMUSG00000040913	-0.325376	0.0339689	Fbxw4
ENSMUSG00000023110	0.256414	0.00193728	Prmt5	ENSMUSG00000028096	-0.327467	0.00701147	Gpr89
ENSMUSG00000032020	0.255914	0.0410438	Ubash3b	ENSMUSG00000031776	-0.32774	0.00367796	Arl2bp
ENSMUSG00000074088	0.2559	0.0225967	Snrnp40	ENSMUSG00000028621	-0.328118	0.00419147	Cyb5rl
ENSMUSG00000024404	0.255892	0.0207326	Riok3	ENSMUSG00000029434	-0.329193	0.0385927	Vps33a
ENSMUSG00000026889	0.255649	0.000848112	Rbm18	ENSMUSG00000037257	-0.329945	0.00486668	Aagab
ENSMUSG00000067713	0.255606	0.0400469	Prkag1	ENSMUSG00000047766	-0.330093	0.00306334	Lrrc49
ENSMUSG00000023075	0.255549	0.00198075	Akirin1	ENSMUSG00000022553	-0.330464	0.00417543	Maf1
ENSMUSG00000026289	0.254263	0.00785416	Atg16l1	ENSMUSG00000021481	-0.331287	0.014359	Zfp346
ENSMUSG00000024683	0.254177	0.033165	Mrpl16	ENSMUSG00000053436	-0.331811	0.000435997	Mapk14
ENSMUSG00000045795	0.253936	0.00381989	Whamm	ENSMUSG00000009828	-0.33257	0.00111782	Ick
ENSMUSG00000021621	0.252674	0.00474189	Zcchc9	ENSMUSG00000035722	-0.332873	0.0138909	Abca7
ENSMUSG00000020720	0.252425	0.0291128	Psmd12	ENSMUSG00000032594	-0.333009	0.00582451	Ip6k1
ENSMUSG00000033285	0.252183	0.0195259	Wdr3	ENSMUSG00000031198	-0.333914	7.98386e-05	Fundc2
ENSMUSG00000044600	0.250938	0.0221253	Smim7	ENSMUSG00000079109	-0.335492	9.13825e-05	Pms2
ENSMUSG00000020132	0.25053	0.0106304	Rab21	ENSMUSG00000031835	-0.335568	0.00124305	Mbtps1
ENSMUSG00000014349	0.250317	0.000106239	Ube2z	ENSMUSG00000027180	-0.33602	0.0264398	Fbxo3
ENSMUSG00000044857	0.250039	0.0204132	Lemd2	ENSMUSG00000022125	-0.33625	0.015954	Cln5
ENSMUSG00000038982	0.249804	0.0192045	Bloc1s5	ENSMUSG00000040272	-0.338468	0.0205884	Accs
ENSMUSG00000021814	0.249754	0.0331381	Anxa7	ENSMUSG00000020823	-0.338884	5.84595e-05	Sec14l1
ENSMUSG00000023044	0.24928	0.00204094	Csad	ENSMUSG00000027963	-0.33955	0.0062311	Extl2
ENSMUSG00000030619	0.248128	0.0384962	Eed	ENSMUSG00000037656	-0.340237	0.0176405	Slc20a2
ENSMUSG00000015776	0.247661	0.00481816	Med22	ENSMUSG00000039958	-0.340913	0.0177866	Etfbkmt
ENSMUSG00000027852	0.247578	0.000882079	Nras	ENSMUSG00000099481	-0.341609	0.00329087	Xndc1
ENSMUSG00000047731	0.247219	0.000116443	Wbp1l	ENSMUSG00000037415	-0.342758	0.00231817	Ranbp10
ENSMUSG00000026095	0.24629	0.00492748	Asnsd1	ENSMUSG00000006850	-0.342894	0.0141766	Tmco6
ENSMUSG00000028961	0.246108	0.00544413	Pgd	ENSMUSG00000026179	-0.343771	0.00083318	Pnkd
ENSMUSG00000041426	0.246058	0.0290602	Hibch	ENSMUSG00000048232	-0.345702	0.0207676	Fbxo10
ENSMUSG00000025872	0.245405	0.0483126	Thoc3	ENSMUSG00000000751	-0.347056	2.72968e-05	Rpa1
ENSMUSG00000026279	0.245376	0.0387834	Thap4	ENSMUSG00000006728	-0.347256	0.00795946	Cdk4
ENSMUSG00000040463	0.245365	0.0130398	Mybbp1a	ENSMUSG00000031546	-0.347442	0.011296	Gins4
ENSMUSG00000045576	0.245008	0.0292267	St7l	ENSMUSG00000081534	-0.348481	0.000487568	Slc48a1
ENSMUSG00000028161	0.244718	0.000515331	Ppp3ca	ENSMUSG00000026134	-0.349417	0.00181627	Prim2
ENSMUSG00000047832	0.244038	0.00443629	Cdca4	ENSMUSG00000029186	-0.349425	0.00672872	Pi4k2b
ENSMUSG00000063785	0.243922	0.00510019	Utp14a	ENSMUSG00000049657	-0.352521	0.0222473	Zbtb5
ENSMUSG00000003348	0.243675	0.0134475	Mob3a	ENSMUSG00000053134	-0.352809	0.00439221	Supt7l
ENSMUSG00000056941	0.243229	0.0389986	Commd7	ENSMUSG00000033983	-0.355247	0.0248278	Coil
ENSMUSG00000030168	0.242757	0.0111988	Adipor2	ENSMUSG00000029191	-0.355798	0.00061336	Rfc1
ENSMUSG00000015714	0.242515	0.000108106	Cers2	ENSMUSG00000020534	-0.355923	0.0460183	Shmt1
ENSMUSG00000006390	0.242469	0.0117748	Elovl1	ENSMUSG00000025486	-0.356006	0.0370167	Sirt3
ENSMUSG00000038697	0.241699	0.0169557	Taf5l	ENSMUSG00000021975	-0.356837	1.97056e-05	Ints9
ENSMUSG00000044147	0.241697	0.0029815	Arf6	ENSMUSG00000024158	-0.357135	0.0289525	Hagh
ENSMUSG00000024219	0.241362	0.0474824	Anks1	ENSMUSG00000043067	-0.357812	0.0434237	Dpy19l1
ENSMUSG00000025024	0.241091	0.00514339	Smndc1	ENSMUSG00000043065	-0.358495	0.0144939	Spice1
ENSMUSG00000008475	0.240639	0.0254973	Arpc5	ENSMUSG00000068115	-0.358869	0.00678277	Ninl
ENSMUSG00000026864	0.240557	0.02868	Hspa5	ENSMUSG00000041000	-0.361582	0.00627821	Trim62
ENSMUSG00000028420	0.24034	0.0311351	Tmem38b	ENSMUSG00000009905	-0.362438	3.4494e-05	Kdsr
ENSMUSG00000022378	0.23954	0.0151702	Fam49b	ENSMUSG00000022978	-0.362573	0.009148	Mis18a
ENSMUSG00000048439	0.239349	0.0490411	Nupl2	ENSMUSG00000038860	-0.362742	0.00942114	Garnl3
ENSMUSG00000019777	0.238919	0.0495375	Hdac2	ENSMUSG00000022420	-0.363548	0.00232394	Dnal4
ENSMUSG00000020612	0.238208	0.00171154	Prkar1a	ENSMUSG00000025648	-0.364517	0.0105097	Pfkfb4
ENSMUSG00000025980	0.238032	0.0138644	Hspd1	ENSMUSG00000037419	-0.364776	0.0411335	Endod1
ENSMUSG00000004897	0.238008	0.00474189	Hdgf	ENSMUSG00000035266	-0.364859	0.00226128	Helq
ENSMUSG00000028719	0.237822	0.0451469	Cmpk1	ENSMUSG00000058997	-0.364889	0.0270931	Vwa8
ENSMUSG00000031467	0.237611	0.0101781	Agpat5	ENSMUSG00000002814	-0.36545	0.0250094	Top3a
ENSMUSG00000021385	0.237201	0.0489607	Ippk	ENSMUSG00000021483	-0.365736	0.00288538	Cdk20
ENSMUSG00000042426	0.236743	0.0381129	Dhx29	ENSMUSG00000041346	-0.366156	0.012314	Wrap53
ENSMUSG00000028165	0.236609	0.00424535	Cisd2	ENSMUSG00000050530	-0.36654	0.0404242	Fam171a1
ENSMUSG00000012422	0.235781	0.0443326	Tmem167	ENSMUSG00000019813	-0.366745	0.00964635	Cep57l1
ENSMUSG00000035152	0.235722	0.0110395	Ap2b1	ENSMUSG00000040618	-0.367218	0.0426808	Pck2
ENSMUSG00000047123	0.234693	0.0470882	Ticam1	ENSMUSG00000025151	-0.367282	0.000139115	Maged1
ENSMUSG00000021610	0.234098	1.59971e-06	Clptm1l	ENSMUSG00000035877	-0.367921	0.010461	Zhx3
ENSMUSG00000024668	0.234032	0.0454469	Sdhaf2	ENSMUSG00000036882	-0.368838	0.0353051	Arhgap33
ENSMUSG00000029534	0.233803	0.0109032	St7	ENSMUSG00000033970	-0.369034	0.0129899	Rfc3
ENSMUSG00000021266	0.233735	0.000954971	Wars	ENSMUSG00000019338	-0.369124	0.0473497	Zfp687
ENSMUSG00000000561	0.233268	0.0124509	Wdr77	ENSMUSG00000055200	-0.36955	0.00680546	Sertad3
ENSMUSG00000031715	0.233046	0.0453384	Smarca5	ENSMUSG00000022244	-0.37035	0.00701147	Amacr
ENSMUSG00000030682	0.232456	0.0111042	Cdipt	ENSMUSG00000062661	-0.370449	0.0222339	Ncs1
ENSMUSG00000051934	0.232381	0.000425643	Spats2	ENSMUSG00000038637	-0.371511	0.0176763	Lrrc56
ENSMUSG00000025156	0.231793	0.000759865	Gps1	ENSMUSG00000021120	-0.371703	0.00734221	Pigh
ENSMUSG00000057522	0.230574	0.0301668	Spop	ENSMUSG00000056698	-0.372067	0.00227015	Elmod3
ENSMUSG00000022556	0.230538	0.0252685	Hsf1	ENSMUSG00000033059	-0.373299	0.000577092	Pygb
ENSMUSG00000028833	0.23053	0.006983	Ncdn	ENSMUSG00000038368	-0.373317	0.0128671	Focad
ENSMUSG00000022052	0.230522	0.0319134	Ppp2r2a	ENSMUSG00000007338	-0.37335	0.0142023	Mrpl49
ENSMUSG00000024535	0.230474	0.0184047	Snx24	ENSMUSG00000052949	-0.373359	0.0115287	Rnf157
ENSMUSG00000022817	0.23011	0.0316688	Itgb5	ENSMUSG00000059040	-0.374118	0.0405868	Eno1b
ENSMUSG00000031532	0.229718	0.0383565	Saraf	ENSMUSG00000068264	-0.374304	0.00734821	Ap5s1
ENSMUSG00000031913	0.229338	0.000731085	Vps4a	ENSMUSG00000029687	-0.375325	6.61838e-05	Ezh2
ENSMUSG00000017760	0.229	0.0310256	Ctsa	ENSMUSG00000035401	-0.375813	0.00128674	Emsy
ENSMUSG00000038459	0.228775	0.00501336	Abhd17c	ENSMUSG00000018548	-0.376371	0.029111	Trim37
ENSMUSG00000098923	0.228667	0.0268505	Tmem185b	ENSMUSG00000040312	-0.376469	0.0413643	Cchcr1
ENSMUSG00000037935	0.228537	0.0116727	Smarce1	ENSMUSG00000026421	-0.376668	0.0349245	Csrp1
ENSMUSG00000071652	0.228505	0.00684977	Ints5	ENSMUSG00000025235	-0.377771	0.000533387	Bbs4
ENSMUSG00000010554	0.228457	0.0169489	Mettl16	ENSMUSG00000021252	-0.37817	4.10984e-07	Erg28
ENSMUSG00000063888	0.228341	0.0105459	Rpl7l1	ENSMUSG00000087174	-0.378334	0.00901101	5530601H04Rik
ENSMUSG00000040782	0.22821	0.0241099	Rfwd2	ENSMUSG00000036957	-0.379251	0.00394488	Lrfn3
ENSMUSG00000028879	0.227921	0.0126445	Stx12	ENSMUSG00000039914	-0.379674	0.0339688	Coq10a
ENSMUSG00000019173	0.227736	8.19872e-05	Rab5c	ENSMUSG00000039936	-0.379698	0.0267845	Pik3cd
ENSMUSG00000021096	0.227402	7.05953e-06	Ppm1a	ENSMUSG00000031787	-0.379704	3.00755e-08	Katnb1
ENSMUSG00000025364	0.226186	0.0349523	Pa2g4	ENSMUSG00000034522	-0.381427	0.0381151	Zfp395
ENSMUSG00000035517	0.225967	0.0459195	Tdrd7	ENSMUSG00000033124	-0.381456	0.000363647	Atg9a
ENSMUSG00000022855	0.225747	0.00940769	Senp2	ENSMUSG00000039747	-0.381737	0.0458527	Orai2
ENSMUSG00000029364	0.224572	0.00819972	Wsb2	ENSMUSG00000000693	-0.381901	0.00420157	Loxl3
ENSMUSG00000056305	0.224361	0.0179708	Usp39	ENSMUSG00000039382	-0.382471	0.00735562	Wdr45
ENSMUSG00000062397	0.22409	0.0231694	Zfp706	ENSMUSG00000022221	-0.3831	0.00400329	Ripk3
ENSMUSG00000026926	0.223892	9.03644e-08	Pmpca	ENSMUSG00000032192	-0.384007	0.00635815	Gnb5
ENSMUSG00000021694	0.223497	0.0352341	Ercc8	ENSMUSG00000000378	-0.384256	0.00458689	Ccm2
ENSMUSG00000016528	0.223443	0.0290809	Mapkapk2	ENSMUSG00000035891	-0.38637	0.00408255	Cerk
ENSMUSG00000046707	0.223214	2.12459e-05	Csnk2a2	ENSMUSG00000000876	-0.387759	6.26055e-07	Pxmp4
ENSMUSG00000011257	0.223108	0.000569532	Pabpc4	ENSMUSG00000024773	-0.388059	0.013821	Atg2a
ENSMUSG00000029518	0.223101	2.72206e-06	Rab35	ENSMUSG00000039050	-0.388252	5.02655e-06	Osbpl2
ENSMUSG00000024527	0.222829	0.000181584	Afg3l2	ENSMUSG00000037526	-0.388579	0.0188716	Atg14
ENSMUSG00000042079	0.222144	0.000737778	Hnrnpf	ENSMUSG00000024590	-0.388758	0.00123864	Lmnb1
ENSMUSG00000079562	0.222097	1.35803e-05	Maea	ENSMUSG00000044629	-0.389384	0.000145254	Cnrip1
ENSMUSG00000039682	0.221974	0.00117267	Lap3	ENSMUSG00000033126	-0.389857	0.0445459	Ybey
ENSMUSG00000011179	0.221786	0.0308504	Odc1	ENSMUSG00000025190	-0.390765	1.06391e-05	Got1
ENSMUSG00000003062	0.221496	0.0448909	Stard3nl	ENSMUSG00000027244	-0.390948	2.38819e-05	Atg13
ENSMUSG00000039756	0.221389	0.00430351	Dnttip2	ENSMUSG00000027342	-0.391432	0.000154783	Pcna
ENSMUSG00000023353	0.221227	0.0254207	Agap3	ENSMUSG00000021286	-0.391667	0.00161865	Zfyve21
ENSMUSG00000014867	0.221097	8.88975e-06	Surf4	ENSMUSG00000035776	-0.39188	1.31927e-08	Cd99l2
ENSMUSG00000023010	0.219994	0.00020443	Tmbim6	ENSMUSG00000050144	-0.393308	0.00256355	Slc25a44
ENSMUSG00000027170	0.219835	0.0409233	Eif3m	ENSMUSG00000039693	-0.394069	0.0266925	Msantd3
ENSMUSG00000028409	0.219521	0.0325725	Smu1	ENSMUSG00000058486	-0.396153	9.10498e-05	Wdr91
ENSMUSG00000058704	0.219082	0.0137131	Memo1	ENSMUSG00000025791	-0.397854	1.29606e-10	Pgm2
ENSMUSG00000021428	0.218067	0.00213113	Riok1	ENSMUSG00000001270	-0.397961	0.0265932	Ckb
ENSMUSG00000028343	0.217909	0.0105904	Erp44	ENSMUSG00000021594	-0.399681	0.0071007	Srd5a1
ENSMUSG00000038416	0.2178	0.0213218	Cdc16	ENSMUSG00000013629	-0.400539	0.0196079	Cad
ENSMUSG00000022472	0.217709	0.00233966	Desi1	ENSMUSG00000029998	-0.401152	0.0147141	Pcyox1
ENSMUSG00000059439	0.217573	0.0103693	Bcas3	ENSMUSG00000020766	-0.401896	0.0402245	Galk1
ENSMUSG00000036371	0.217286	0.00276074	Serbp1	ENSMUSG00000022885	-0.402141	0.00329482	St6gal1
ENSMUSG00000029528	0.216755	0.0198037	Pxn	ENSMUSG00000028675	-0.40256	1.9015e-10	Pnrc2
ENSMUSG00000066148	0.216526	0.0370099	Prpf4	ENSMUSG00000004085	-0.403055	0.0456898	Map3k20
ENSMUSG00000034889	0.216499	0.0253543	Cactin	ENSMUSG00000042476	-0.403504	0.0080161	Abcb4
ENSMUSG00000062937	0.216222	0.0499734	Mtap	ENSMUSG00000030530	-0.404005	0.0308757	Furin
ENSMUSG00000033706	0.215919	0.0246262	Smyd5	ENSMUSG00000021185	-0.404082	0.011046	Dglucy
ENSMUSG00000001687	0.215787	0.0271828	Ubl3	ENSMUSG00000028199	-0.406019	0.00444783	Cryz
ENSMUSG00000027804	0.215677	0.0338273	Ppid	ENSMUSG00000029521	-0.406915	0.00486432	Chek2
ENSMUSG00000031916	0.215455	0.00573521	Cog8	ENSMUSG00000032652	-0.407932	0.0147141	Crebl2
ENSMUSG00000033793	0.215018	0.0115569	Atp6v1h	ENSMUSG00000032086	-0.408485	0.0465097	Bace1
ENSMUSG00000069520	0.21501	0.000498611	Tmem19	ENSMUSG00000010307	-0.408871	0.00606344	Tmem86a
ENSMUSG00000009291	0.214854	0.0412319	Pttg1ip	ENSMUSG00000026360	-0.409046	0.0441788	Rgs2
ENSMUSG00000027361	0.214799	0.00490753	Gabpb1	ENSMUSG00000022773	-0.411468	0.0462266	Ypel1
ENSMUSG00000022175	0.214692	0.00116583	Lrp10	ENSMUSG00000071547	-0.412306	0.00945584	Nt5dc2
ENSMUSG00000026254	0.214671	0.0336133	Eif4e2	ENSMUSG00000066357	-0.412502	0.0001127	Wdr6
ENSMUSG00000003518	0.214435	0.0275389	Dusp3	ENSMUSG00000041161	-0.412615	0.0112628	Otud3
ENSMUSG00000028745	0.213662	0.0356702	Capzb	ENSMUSG00000023345	-0.412953	0.00573783	Poc1a
ENSMUSG00000000827	0.213593	0.00583623	Tpd52l2	ENSMUSG00000000278	-0.414907	9.64775e-06	Scpep1
ENSMUSG00000031931	0.213282	0.030906	Ankrd49	ENSMUSG00000038520	-0.415027	0.0172811	Tbc1d17
ENSMUSG00000037013	0.213145	0.0480962	Ss18	ENSMUSG00000024833	-0.41514	6.33291e-06	Pola2
ENSMUSG00000028538	0.212963	0.0494354	St3gal3	ENSMUSG00000022428	-0.415243	0.0160424	Cby1
ENSMUSG00000038848	0.21212	0.0183279	Ythdf1	ENSMUSG00000038776	-0.415355	0.0146979	Ephx1
ENSMUSG00000038503	0.212044	0.00106527	Mesd	ENSMUSG00000109493	-0.415662	0.000405286	Gm45208
ENSMUSG00000029291	0.211945	0.000337798	Rufy3	ENSMUSG00000003546	-0.416615	9.3996e-06	Klc4
ENSMUSG00000024927	0.211359	0.0334885	Rela	ENSMUSG00000048200	-0.417553	0.0434416	Cracr2b
ENSMUSG00000024816	0.211137	0.023108	Frmd8	ENSMUSG00000025289	-0.421504	0.0273188	Prdx4
ENSMUSG00000031575	0.211048	1.97089e-05	Ash2l	ENSMUSG00000050394	-0.421603	0.0200299	Armcx6
ENSMUSG00000026878	0.210776	0.0227956	Rab14	ENSMUSG00000063439	-0.422152	0.0287911	B9d2
ENSMUSG00000068267	0.21074	0.0340324	Cenpb	ENSMUSG00000029463	-0.422424	0.0151827	Fam216a
ENSMUSG00000057858	0.210398	0.0286898	Fam204a	ENSMUSG00000031134	-0.423022	4.13206e-05	Rbmx
ENSMUSG00000000346	0.210273	0.000779837	Dazap2	ENSMUSG00000022679	-0.423692	0.0387703	Mpv17l
ENSMUSG00000019795	0.208855	0.00271518	Pcmt1	ENSMUSG00000027163	-0.423912	0.0148507	Commd9
ENSMUSG00000025609	0.208587	0.0486616	Mkln1	ENSMUSG00000074738	-0.425133	0.00167314	Fndc10
ENSMUSG00000003037	0.208575	0.0480384	Rab8a	ENSMUSG00000027984	-0.425313	6.17233e-05	Hadh
ENSMUSG00000005803	0.208319	0.0167188	Sqor	ENSMUSG00000020105	-0.426433	0.0299322	Lrig3
ENSMUSG00000040462	0.207463	0.0134278	Os9	ENSMUSG00000021811	-0.428312	0.00158766	Dnajc9
ENSMUSG00000002741	0.206837	1.38403e-05	Ykt6	ENSMUSG00000039787	-0.429071	0.00271271	Cercam
ENSMUSG00000061559	0.206783	0.0489509	Wdr61	ENSMUSG00000040675	-0.429905	0.0243688	Mthfd1l
ENSMUSG00000020780	0.206721	0.00709492	Srp68	ENSMUSG00000026556	-0.430105	0.0467239	Vangl2
ENSMUSG00000033335	0.206528	0.00491979	Dnm2	ENSMUSG00000035232	-0.430208	8.05251e-05	Pdk3
ENSMUSG00000022285	0.206495	0.0481328	Ywhaz	ENSMUSG00000042606	-0.430982	0.00502507	Hirip3
ENSMUSG00000025510	0.206091	0.0177587	Cd151	ENSMUSG00000049086	-0.431046	0.0171734	Bmyc
ENSMUSG00000020680	0.205733	0.0135383	Taf15	ENSMUSG00000039686	-0.431585	0.000147362	Zer1
ENSMUSG00000020076	0.205547	0.00183976	Ddx50	ENSMUSG00000041840	-0.431756	0.0489007	Haus1
ENSMUSG00000046691	0.204552	0.0250208	Chtf8	ENSMUSG00000043419	-0.432123	0.0477735	Chd3os
ENSMUSG00000020149	0.204382	0.0478925	Rab1a	ENSMUSG00000047067	-0.432793	0.0460883	Dusp28
ENSMUSG00000015341	0.204371	0.0165092	Golga7	ENSMUSG00000002908	-0.434018	0.0374843	Kcnn1
ENSMUSG00000027374	0.203747	0.0154859	Mrps5	ENSMUSG00000023079	-0.435133	0.00408255	Gtf2ird1
ENSMUSG00000063334	0.203607	0.00066207	Krr1	ENSMUSG00000035885	-0.43598	0.0413886	Cox8a
ENSMUSG00000030876	0.202978	0.0231616	Mettl9	ENSMUSG00000034317	-0.436096	0.0262381	Trim59
ENSMUSG00000031987	0.201761	0.00016772	Egln1	ENSMUSG00000036880	-0.436316	0.00109895	Acaa2
ENSMUSG00000029110	0.201436	0.0194122	Rnf4	ENSMUSG00000039197	-0.436473	4.23316e-08	Adk
ENSMUSG00000064145	0.201338	0.00788924	Arih2	ENSMUSG00000024018	-0.436539	0.00382947	Ccdc167
ENSMUSG00000031660	0.200925	0.00146541	Brd7	ENSMUSG00000040557	-0.437071	0.00427921	Mettl27
ENSMUSG00000090213	0.200826	0.000669597	Tmem189	ENSMUSG00000048924	-0.437413	0.0323562	Ccdc125
ENSMUSG00000001847	0.200246	0.000964967	Rac1	ENSMUSG00000029163	-0.437506	0.0176335	Emilin1
ENSMUSG00000025793	0.200114	0.00303083	Hgs	ENSMUSG00000035172	-0.439101	1.33353e-05	Plekhh3
ENSMUSG00000034254	0.199947	0.016004	Agpat1	ENSMUSG00000030161	-0.440011	7.42015e-05	Gabarapl1
ENSMUSG00000077450	0.198925	0.0131679	Rab11b	ENSMUSG00000057193	-0.440644	0.00500602	Slc44a2
ENSMUSG00000005299	0.197929	0.00129675	Letm1	ENSMUSG00000052911	-0.44118	2.3452e-05	Lamb2
ENSMUSG00000001175	0.19703	0.0202232	Calm1	ENSMUSG00000028394	-0.441242	1.45397e-05	Pole3
ENSMUSG00000026356	0.196985	0.0162566	Dars	ENSMUSG00000024151	-0.441992	0.00022187	Msh2
ENSMUSG00000035086	0.196811	0.00551894	Becn1	ENSMUSG00000047409	-0.442796	0.000112511	Ctdspl
ENSMUSG00000068856	0.196289	0.0181006	Sf3b4	ENSMUSG00000036854	-0.444128	0.00393358	Hspb6
ENSMUSG00000027634	0.19613	0.0499043	Ndrg3	ENSMUSG00000024118	-0.446024	0.000407108	Tedc2
ENSMUSG00000015290	0.196047	0.00160811	Ubl4a	ENSMUSG00000090115	-0.446401	0.0306606	Usp49
ENSMUSG00000038563	0.195864	0.0146604	Efl1	ENSMUSG00000057229	-0.447011	0.00235632	Dmac2
ENSMUSG00000034850	0.195615	0.0303151	Tmem127	ENSMUSG00000040746	-0.447416	0.00264625	Rnf167
ENSMUSG00000020349	0.195324	0.00746205	Ppp2ca	ENSMUSG00000032411	-0.447447	0.00701147	Tfdp2
ENSMUSG00000030082	0.195286	0.00109899	Sec61a1	ENSMUSG00000047205	-0.448647	0.0432652	Dusp18
ENSMUSG00000006699	0.194362	0.00412772	Cdc42	ENSMUSG00000028933	-0.448962	0.000642236	Xrcc2
ENSMUSG00000034274	0.194125	0.0177715	Thoc5	ENSMUSG00000023947	-0.449658	0.0308757	Nfkbie
ENSMUSG00000032745	0.193807	0.0284078	Gpbp1	ENSMUSG00000037894	-0.452516	0.00071574	H2afz
ENSMUSG00000035596	0.193371	0.0244158	Mboat7	ENSMUSG00000041132	-0.453539	0.000214554	N4bp2l1
ENSMUSG00000023944	0.193367	0.00647826	Hsp90ab1	ENSMUSG00000028044	-0.454299	0.027923	Cks1b
ENSMUSG00000006418	0.192854	0.0116333	Rnf114	ENSMUSG00000029863	-0.454555	0.0202378	Casp2
ENSMUSG00000035772	0.192783	0.0216296	Mrps2	ENSMUSG00000041930	-0.454822	0.0355483	Fam222a
ENSMUSG00000032123	0.192762	0.018117	Dpagt1	ENSMUSG00000076437	-0.455738	0.0450204	Selenoh
ENSMUSG00000047098	0.19168	0.0414439	Rnf31	ENSMUSG00000021306	-0.456001	0.00615377	Gpr137b
ENSMUSG00000037376	0.190387	0.0436442	Trmt6	ENSMUSG00000001138	-0.456388	0.000100218	Cnnm3
ENSMUSG00000023883	0.190377	0.0113486	Phf10	ENSMUSG00000037455	-0.456807	0.0047255	Slc18b1
ENSMUSG00000004846	0.189954	0.0400623	Plod3	ENSMUSG00000021572	-0.457601	0.0039235	Cep72
ENSMUSG00000025162	0.189509	0.0110395	Csnk1d	ENSMUSG00000022844	-0.457645	0.00939882	Pdia5
ENSMUSG00000028191	0.189384	0.0494824	Bcl10	ENSMUSG00000057137	-0.458152	0.033168	Tmem140
ENSMUSG00000030397	0.188615	0.0196281	Mark4	ENSMUSG00000030522	-0.45857	0.00261019	Mtmr10
ENSMUSG00000036275	0.188122	0.000815901	9530068E07Rik	ENSMUSG00000021226	-0.458644	0.000615946	Acot2
ENSMUSG00000021504	0.187897	0.0334737	B4galt7	ENSMUSG00000037313	-0.459049	0.0206413	Tacc3
ENSMUSG00000042901	0.186859	0.0281983	Aida	ENSMUSG00000021009	-0.459075	0.0453647	Ptpn21
ENSMUSG00000031545	0.186562	0.00651018	Gpat4	ENSMUSG00000029455	-0.459221	0.000818604	Aldh2
ENSMUSG00000025027	0.185496	0.0168058	Xpnpep1	ENSMUSG00000034349	-0.459409	0.00758301	Smc4
ENSMUSG00000099913	0.18528	0.00328555	Gm28551	ENSMUSG00000019124	-0.459707	0.00472514	Scrn1
ENSMUSG00000027879	0.185223	0.000472752	Sec22b	ENSMUSG00000060548	-0.460617	0.0441788	Tnfrsf19
ENSMUSG00000039630	0.184692	0.0156237	Hnrnpu	ENSMUSG00000026873	-0.460895	0.0166268	Phf19
ENSMUSG00000028086	0.184442	0.0380402	Fbxw7	ENSMUSG00000064105	-0.460913	0.00179843	Cnnm2
ENSMUSG00000032458	0.183407	0.00514721	Copb2	ENSMUSG00000029650	-0.461183	0.0494311	Slc46a3
ENSMUSG00000035227	0.183087	0.00234361	Spcs2	ENSMUSG00000020888	-0.46363	2.34452e-05	Dvl2
ENSMUSG00000041130	0.182322	0.0056717	Zfp598	ENSMUSG00000032898	-0.463742	0.00554383	Fbxo21
ENSMUSG00000036955	0.182079	0.00787115	Kif1bp	ENSMUSG00000028884	-0.464073	0.0169428	Rpa2
ENSMUSG00000047719	0.181869	0.0181006	Ubiad1	ENSMUSG00000063605	-0.464074	0.0197805	Ccdc102a
ENSMUSG00000026127	0.181565	0.000281014	Imp4	ENSMUSG00000027669	-0.464871	0.00431175	Gnb4
ENSMUSG00000002844	0.181265	0.0188157	Adprh	ENSMUSG00000034285	-0.466081	0.00459604	Nipsnap1
ENSMUSG00000037373	0.180569	0.0103788	Ctbp1	ENSMUSG00000016637	-0.466402	0.0391087	Ift27
ENSMUSG00000005813	0.179898	0.00400011	Metap1	ENSMUSG00000043487	-0.467217	0.0270617	Acot6
ENSMUSG00000069237	0.179632	0.024224	Fam8a1	ENSMUSG00000020883	-0.467809	0.00374754	Fbxl20
ENSMUSG00000037706	0.178575	0.00510019	Cd81	ENSMUSG00000049904	-0.468375	0.0222339	Tmem17
ENSMUSG00000024758	0.177499	0.0111259	Rtn3	ENSMUSG00000060288	-0.468626	0.0225424	Ppih
ENSMUSG00000024604	0.177417	0.00115672	Rbm22	ENSMUSG00000022070	-0.471276	0.00929998	Bora
ENSMUSG00000030374	0.17675	0.00708361	Strn4	ENSMUSG00000051950	-0.471518	0.00520989	B3glct
ENSMUSG00000027465	0.175318	0.0161794	Tbc1d20	ENSMUSG00000020868	-0.473252	2.57933e-11	Xylt2
ENSMUSG00000027706	0.175003	0.0288239	Sec62	ENSMUSG00000034247	-0.473493	7.55846e-05	Plekhm1
ENSMUSG00000051695	0.174012	0.0060062	Pcbp1	ENSMUSG00000024696	-0.474186	0.00213049	Lpxn
ENSMUSG00000025858	0.173536	0.0427165	Get4	ENSMUSG00000005949	-0.474252	0.000352758	Ctns
ENSMUSG00000026869	0.173266	0.0362672	Psmd5	ENSMUSG00000033596	-0.47444	0.000582919	Rfwd3
ENSMUSG00000060904	0.172576	0.00807224	Arl1	ENSMUSG00000046152	-0.475063	0.00216891	Fut10
ENSMUSG00000037742	0.172484	0.0242712	Eef1a1	ENSMUSG00000025747	-0.475252	0.0161156	Tyms
ENSMUSG00000027012	0.171952	0.00309463	Dync1i2	ENSMUSG00000034216	-0.475262	0.000200897	Vps18
ENSMUSG00000048076	0.171925	0.000722272	Arf1	ENSMUSG00000056019	-0.475393	0.0485383	Zfp709
ENSMUSG00000036112	0.171848	0.0263316	Metap2	ENSMUSG00000038967	-0.475444	1.0258e-05	Pdk2
ENSMUSG00000023307	0.170868	0.0122549	March5	ENSMUSG00000035547	-0.475594	0.0165761	Capn5
ENSMUSG00000054455	0.170808	0.00114287	Vapb	ENSMUSG00000051343	-0.475687	0.00604855	Rab11fip5
ENSMUSG00000022426	0.170094	0.0355959	Josd1	ENSMUSG00000031974	-0.475773	0.00256355	Abcb10
ENSMUSG00000020925	0.165984	0.0468818	Ccdc43	ENSMUSG00000040860	-0.476414	0.010461	Crocc
ENSMUSG00000020111	0.164102	0.0176769	Micu1	ENSMUSG00000025758	-0.476472	0.0383031	Plk4
ENSMUSG00000030400	0.163448	0.0315009	Ercc2	ENSMUSG00000032397	-0.476489	0.000821342	Tipin
ENSMUSG00000027425	0.16329	0.0299466	Kat14	ENSMUSG00000068299	-0.477854	0.00720885	Nat8f4
ENSMUSG00000026223	0.161376	0.0355909	Itm2c	ENSMUSG00000005951	-0.478636	0.000464704	Shpk
ENSMUSG00000039887	0.161173	0.0457445	Alg14	ENSMUSG00000071604	-0.47874	0.00829664	Fam189a2
ENSMUSG00000029227	0.160204	0.0446114	Fip1l1	ENSMUSG00000031666	-0.478989	0.0343862	Rbl2
ENSMUSG00000026426	0.159556	0.00982352	Arl8a	ENSMUSG00000000901	-0.47995	0.0188381	Mmp11
ENSMUSG00000007815	0.158478	0.00345172	Rhoa	ENSMUSG00000028527	-0.480709	0.00758334	Ak4
ENSMUSG00000042369	0.158465	0.0438683	Rbm45	ENSMUSG00000001151	-0.481903	0.0322353	Pcnt
ENSMUSG00000029629	0.158312	0.0314848	Phf14	ENSMUSG00000023919	-0.481962	0.000313938	Cenpq
ENSMUSG00000058407	0.155284	0.0267803	Txndc9	ENSMUSG00000035351	-0.482594	0.0126494	Nup37
ENSMUSG00000019087	0.155174	0.00748759	Atp6ap1	ENSMUSG00000027353	-0.483067	0.0306229	Mcm8
ENSMUSG00000037669	0.145197	0.0394326	Ldah	ENSMUSG00000039316	-0.483436	6.60847e-06	Rftn1
ENSMUSG00000024587	0.142305	0.0219181	Nars	ENSMUSG00000000253	-0.48384	0.0113417	Gmpr
ENSMUSG00000027349	0.14155	0.025087	Fam98b	ENSMUSG00000045268	-0.484497	0.0313469	Zfp691
ENSMUSG00000032199	0.138002	0.045787	Polr2m	ENSMUSG00000046027	-0.484511	5.94326e-06	Stard5
ENSMUSG00000032435	0.136489	0.0480384	Dync1li1	ENSMUSG00000000056	-0.486596	8.44013e-06	Narf
ENSMUSG00000025228	0.136079	0.00604941	Actr1a	ENSMUSG00000030086	-0.486611	0.0479114	Chchd6
ENSMUSG00000007458	0.134807	0.00496944	M6pr	ENSMUSG00000042616	-0.4888	0.0286038	Oscp1
ENSMUSG00000025130	0.133803	0.0465143	P4hb	ENSMUSG00000076435	-0.489373	0.0116186	Acsf2
ENSMUSG00000062270	0.133436	0.0203273	Morf4l1	ENSMUSG00000037295	-0.491824	6.10546e-07	Ldlrap1
ENSMUSG00000021484	0.132923	0.0313776	Lman2	ENSMUSG00000027864	-0.492355	0.0159963	Ptgfrn
ENSMUSG00000007411	0.132428	0.0214117	Mark3	ENSMUSG00000078794	-0.492797	0.00123864	Dact3
ENSMUSG00000031447	0.131633	0.0115458	Lamp1	ENSMUSG00000065979	-0.49357	4.97981e-07	Cpped1
ENSMUSG00000020936	0.130133	0.0245085	Nmt1	ENSMUSG00000014303	-0.494234	0.0096651	Glis2
ENSMUSG00000001017	0.128434	0.0219718	Chtop	ENSMUSG00000024866	-0.49464	0.041324	Acy3
ENSMUSG00000017264	0.122239	0.0146813	Exosc10	ENSMUSG00000025277	-0.494803	3.49815e-09	Abhd6
ENSMUSG00000059923	0.118942	0.00806812	Grb2	ENSMUSG00000028088	-0.496298	0.0040262	Fmo5
ENSMUSG00000002981	0.09617	0.0487381	Clptm1	ENSMUSG00000107879	-0.496888	0.024234	9330102E08Rik
ENSMUSG00000015165	-0.137501	0.0427236	Hnrnpl	ENSMUSG00000022881	-0.497042	0.0128654	Rfc4
ENSMUSG00000029247	-0.143596	0.00695214	Paics	ENSMUSG00000018809	-0.498153	0.00243544	Smyd4
ENSMUSG00000015889	-0.159549	0.0342529	Lta4h	ENSMUSG00000048142	-0.498229	3.93267e-05	Nat8l
ENSMUSG00000041133	-0.160528	0.0401313	Smc1a	ENSMUSG00000030729	-0.498562	0.0357689	Pgm2l1
ENSMUSG00000021193	-0.161574	0.0449169	Pitrm1	ENSMUSG00000037235	-0.498603	0.000119276	Mxd4
ENSMUSG00000040667	-0.165359	0.0015145	Nup88	ENSMUSG00000032741	-0.500517	0.00122073	Tpcn1
ENSMUSG00000062908	-0.166815	0.0193632	Acadm	ENSMUSG00000089764	-0.502015	0.0481419	Gm16580
ENSMUSG00000013833	-0.167357	0.0364143	Med16	ENSMUSG00000020034	-0.503142	0.000891174	Tcp11l2
ENSMUSG00000030726	-0.168873	0.0306164	Pold3	ENSMUSG00000028980	-0.5033	0.00161865	H6pd
ENSMUSG00000078676	-0.172921	0.0180105	Casc3	ENSMUSG00000019942	-0.503447	0.00297961	Cdk1
ENSMUSG00000036980	-0.174186	0.0403427	Taf6	ENSMUSG00000024168	-0.503823	0.0148909	Tmem204
ENSMUSG00000039254	-0.174298	0.0120625	Pomt1	ENSMUSG00000050107	-0.504928	0.000204829	Haspin
ENSMUSG00000029012	-0.176613	0.0494354	Orc5	ENSMUSG00000066894	-0.506937	0.00474339	Vsig10
ENSMUSG00000000441	-0.177359	0.0159749	Raf1	ENSMUSG00000029386	-0.507572	0.0296208	Tctn2
ENSMUSG00000013646	-0.18391	0.0373325	Sh3bp5l	ENSMUSG00000067199	-0.507676	0.0275432	Frat1
ENSMUSG00000013787	-0.184151	0.000487747	Ehmt2	ENSMUSG00000013495	-0.507689	0.00545398	Tmem175
ENSMUSG00000024797	-0.186313	0.0324013	Vps51	ENSMUSG00000101225	-0.508139	0.0406088	1700008J07Rik
ENSMUSG00000038225	-0.186539	0.0486902	Primpol	ENSMUSG00000028073	-0.509234	0.00336075	Pear1
ENSMUSG00000038838	-0.190617	0.0276192	Vars2	ENSMUSG00000005615	-0.509794	0.00190826	Pcyt1a
ENSMUSG00000020776	-0.190669	0.0184432	Fbf1	ENSMUSG00000041777	-0.50992	0.00461584	Cir1
ENSMUSG00000021115	-0.19245	0.026141	Vrk1	ENSMUSG00000022833	-0.511699	0.00477493	Ccdc14
ENSMUSG00000017210	-0.192592	0.0446114	Med24	ENSMUSG00000027330	-0.512091	0.00559899	Cdc25b
ENSMUSG00000006526	-0.193207	0.047501	Tmem110	ENSMUSG00000028696	-0.512325	0.0274144	Ipp
ENSMUSG00000024096	-0.194755	0.00417951	Ralbp1	ENSMUSG00000019845	-0.512434	0.0125424	Tube1
ENSMUSG00000057367	-0.19505	0.00583623	Birc2	ENSMUSG00000095930	-0.513008	0.0159963	Nim1k
ENSMUSG00000030822	-0.195058	0.0439161	Prr14	ENSMUSG00000020541	-0.513424	0.0215578	Tom1l1
ENSMUSG00000043964	-0.1956	0.0362864	Orai3	ENSMUSG00000027635	-0.513657	0.0136034	Dsn1
ENSMUSG00000071647	-0.195771	0.020882	Eml3	ENSMUSG00000020532	-0.514589	0.000603258	Acaca
ENSMUSG00000042032	-0.19628	0.00567261	Mat2b	ENSMUSG00000043157	-0.5156	0.00035033	Arl11
ENSMUSG00000005899	-0.196916	0.0174544	Smpd4	ENSMUSG00000026944	-0.515635	0.0169695	Abca2
ENSMUSG00000027709	-0.198136	0.00703741	Mccc1	ENSMUSG00000022475	-0.51618	0.00111551	Hdac7
ENSMUSG00000021240	-0.198307	0.0379165	Abcd4	ENSMUSG00000022799	-0.516676	0.035621	Arhgap31
ENSMUSG00000028291	-0.198346	0.0264639	Akirin2	ENSMUSG00000038070	-0.516901	0.0262381	Cntln
ENSMUSG00000039599	-0.198573	0.00690726	Fam149b	ENSMUSG00000035944	-0.516988	8.57201e-07	Ttc38
ENSMUSG00000020375	-0.199077	0.0153164	Rufy1	ENSMUSG00000056458	-0.517443	0.0137507	Mok
ENSMUSG00000022678	-0.199212	0.0181712	Nde1	ENSMUSG00000026317	-0.518563	0.000510306	Cln8
ENSMUSG00000021900	-0.199214	0.00459311	Btd	ENSMUSG00000030598	-0.519001	0.00964287	Fbxo17
ENSMUSG00000027809	-0.199512	0.00356851	Etfdh	ENSMUSG00000028066	-0.519276	0.0145561	Pmf1
ENSMUSG00000087177	-0.199743	0.0294944	E130307A14Rik	ENSMUSG00000026489	-0.519914	0.000629881	Coq8a
ENSMUSG00000035632	-0.2008	0.0127181	Cnot3	ENSMUSG00000022673	-0.520203	0.000273823	Mcm4
ENSMUSG00000028954	-0.200919	0.024058	Nub1	ENSMUSG00000025083	-0.523478	0.0369946	Afap1l2
ENSMUSG00000022750	-0.200992	0.0164771	Klhl22	ENSMUSG00000029086	-0.523534	0.0123196	Prom1
ENSMUSG00000028646	-0.202984	0.0341762	Rragc	ENSMUSG00000037020	-0.524288	9.52433e-05	Wdr62
ENSMUSG00000029422	-0.203632	0.0398828	Rsrc2	ENSMUSG00000021697	-0.525253	0.0393333	Depdc1b
ENSMUSG00000026003	-0.203914	0.0369097	Acadl	ENSMUSG00000027784	-0.52607	0.0347442	Ppm1l
ENSMUSG00000013419	-0.20452	0.0119677	Zfp651	ENSMUSG00000071064	-0.52628	0.00652193	Zfp827
ENSMUSG00000046679	-0.209433	0.0131059	C87436	ENSMUSG00000032586	-0.526324	0.000844249	Traip
ENSMUSG00000036120	-0.210721	0.0288761	Rfxank	ENSMUSG00000031478	-0.5272	0.00371055	Nek3
ENSMUSG00000025188	-0.21142	0.0150839	Hps1	ENSMUSG00000039347	-0.527283	2.26063e-11	Atp6v0e2
ENSMUSG00000029033	-0.211881	0.0362672	Acap3	ENSMUSG00000015944	-0.527367	5.80002e-08	Gatsl2
ENSMUSG00000021646	-0.214635	0.0132034	Mccc2	ENSMUSG00000046157	-0.528297	0.00242316	Tmem229b
ENSMUSG00000029781	-0.215749	0.017897	Fkbp9	ENSMUSG00000041809	-0.529204	0.03088	Efhc1
ENSMUSG00000026790	-0.21618	0.00209078	Odf2	ENSMUSG00000002996	-0.529324	3.89879e-08	Hbp1
ENSMUSG00000010110	-0.216317	0.0403235	Stx5a	ENSMUSG00000027883	-0.530166	0.000852224	Gpsm2
ENSMUSG00000031378	-0.217262	0.0307921	Abcd1	ENSMUSG00000026456	-0.530335	0.00839103	Cyb5r1
ENSMUSG00000032392	-0.217782	0.0284997	Parp16	ENSMUSG00000023908	-0.530751	0.00499961	Pkmyt1
ENSMUSG00000042709	-0.218394	0.0175864	Atpaf2	ENSMUSG00000034685	-0.530765	0.00215744	Fam171a2
ENSMUSG00000036622	-0.218493	0.0140576	Atp13a2	ENSMUSG00000054717	-0.530883	0.00193309	Hmgb2
ENSMUSG00000036188	-0.219162	0.00576461	Ankmy2	ENSMUSG00000021719	-0.531579	0.00203349	Rgs7bp
ENSMUSG00000002803	-0.220308	0.0486029	Btbd6	ENSMUSG00000043262	-0.534312	0.0265796	Uevld
ENSMUSG00000027198	-0.220613	0.000429109	Ext2	ENSMUSG00000058290	-0.534491	0.00295167	Espl1
ENSMUSG00000105053	-0.221102	0.0158317	Gm43064	ENSMUSG00000041949	-0.534665	0.000422939	Tango6
ENSMUSG00000021252	-0.221439	0.00452435	Erg28	ENSMUSG00000022453	-0.535369	0.0117301	Naga
ENSMUSG00000003038	-0.22181	0.0332126	Hmgn2	ENSMUSG00000037890	-0.53698	0.0196079	Wdr19
ENSMUSG00000042292	-0.22213	0.0282927	Mkl1	ENSMUSG00000004891	-0.53747	0.000661179	Nes
ENSMUSG00000028973	-0.222222	0.00478291	Abcb8	ENSMUSG00000044317	-0.537726	0.0392078	Gpr4
ENSMUSG00000028759	-0.222382	0.0138248	Hp1bp3	ENSMUSG00000051098	-0.537766	0.0421952	Mblac2
ENSMUSG00000063052	-0.225508	0.0482211	Lrrc40	ENSMUSG00000033031	-0.538445	0.0478698	C330027C09Rik
ENSMUSG00000039536	-0.226739	0.0134597	Stau1	ENSMUSG00000063804	-0.538697	0.00765003	Lin28b
ENSMUSG00000030347	-0.227892	0.0487381	D6Wsu163e	ENSMUSG00000035863	-0.539612	9.64117e-05	Palm
ENSMUSG00000091512	-0.228705	0.03824	Lamtor3	ENSMUSG00000031767	-0.539626	0.0133847	Nudt7
ENSMUSG00000115018	-0.229838	0.0367951	AL732309.1	ENSMUSG00000041406	-0.540756	0.000519784	BC055324
ENSMUSG00000019961	-0.22996	0.0235355	Tmpo	ENSMUSG00000006800	-0.540994	0.00417543	Sulf2
ENSMUSG00000093445	-0.230901	0.04737	Lrch4	ENSMUSG00000034586	-0.541231	0.0309561	Hid1
ENSMUSG00000032952	-0.231186	0.00483121	Ap4b1	ENSMUSG00000006678	-0.541299	0.0260003	Pola1
ENSMUSG00000021000	-0.231491	0.0480401	Ctage5	ENSMUSG00000055240	-0.54375	0.00838715	Zfp101
ENSMUSG00000026554	-0.231627	0.00100038	Dcaf8	ENSMUSG00000038332	-0.544228	3.47833e-05	Sesn1
ENSMUSG00000041890	-0.231656	0.0192291	Git2	ENSMUSG00000047003	-0.544793	0.0196657	Zfp41
ENSMUSG00000022185	-0.232218	0.00985858	Acin1	ENSMUSG00000027875	-0.545533	0.0203254	Hmgcs2
ENSMUSG00000027890	-0.232224	0.0471352	Gstm4	ENSMUSG00000014164	-0.545675	0.0207224	Klhl3
ENSMUSG00000012296	-0.232431	0.0127312	Tjap1	ENSMUSG00000002068	-0.54607	0.0214071	Ccne1
ENSMUSG00000059981	-0.233245	0.0446114	Taok2	ENSMUSG00000073434	-0.546398	0.00100694	Wdr90
ENSMUSG00000031864	-0.233731	0.00184771	Ints10	ENSMUSG00000019823	-0.547505	8.43601e-06	Mical1
ENSMUSG00000031508	-0.234206	0.0148058	Ankrd10	ENSMUSG00000021186	-0.547554	0.00681995	Fbln5
ENSMUSG00000020451	-0.235203	0.0101781	Limk2	ENSMUSG00000029401	-0.551226	0.032138	Rilpl2
ENSMUSG00000011832	-0.235548	0.00839381	Evi5l	ENSMUSG00000001864	-0.553396	0.00636046	Aif1l
ENSMUSG00000037965	-0.235814	0.0374625	Zc3h7a	ENSMUSG00000036249	-0.553591	1.56279e-05	Rbm43
ENSMUSG00000020605	-0.241434	0.0205817	Hs1bp3	ENSMUSG00000038618	-0.553888	0.0095538	Rassf7
ENSMUSG00000058388	-0.242346	0.0255205	Phtf1	ENSMUSG00000020492	-0.554825	1.97928e-06	Ska2
ENSMUSG00000019295	-0.242589	0.0120912	Tmem129	ENSMUSG00000032633	-0.554827	0.00265421	Flcn
ENSMUSG00000029536	-0.242961	0.00417951	Gatc	ENSMUSG00000030930	-0.556266	0.000297109	Chst15
ENSMUSG00000029201	-0.243546	0.0375777	Ugdh	ENSMUSG00000023972	-0.556272	0.00248219	Ptk7
ENSMUSG00000028737	-0.244703	0.0238342	Aldh4a1	ENSMUSG00000009575	-0.557648	0.00122704	Cbx5
ENSMUSG00000032513	-0.246477	0.00358985	Gorasp1	ENSMUSG00000039853	-0.558096	0.0313596	Trim14
ENSMUSG00000004567	-0.247626	0.0249668	Mcoln1	ENSMUSG00000073791	-0.558799	0.00319088	Efcab7
ENSMUSG00000036057	-0.247806	0.0363708	Ptpn23	ENSMUSG00000074793	-0.559339	0.0130041	Hspa12b
ENSMUSG00000020385	-0.248518	0.0238126	Clk4	ENSMUSG00000073705	-0.562835	0.0326977	Cenps
ENSMUSG00000026174	-0.249891	0.00172742	Cnot9	ENSMUSG00000040147	-0.563799	0.0460183	Maob
ENSMUSG00000035206	-0.250105	0.00148967	Sppl2b	ENSMUSG00000006585	-0.564841	3.9178e-05	Cdt1
ENSMUSG00000016619	-0.250607	0.0118683	Nup50	ENSMUSG00000006235	-0.565011	5.86996e-05	Epor
ENSMUSG00000019715	-0.250758	0.000249652	Gle1	ENSMUSG00000089715	-0.566291	2.86096e-11	Cbx6
ENSMUSG00000047412	-0.251227	0.0306563	Zbtb44	ENSMUSG00000052302	-0.568516	0.042646	Tbc1d30
ENSMUSG00000040365	-0.251593	0.00209146	Trim41	ENSMUSG00000062683	-0.569253	2.78375e-05	Atp5g2
ENSMUSG00000022898	-0.251672	5.6661e-05	Dscr3	ENSMUSG00000027242	-0.569604	0.00782305	Wdr76
ENSMUSG00000020941	-0.252608	0.0375448	Map3k14	ENSMUSG00000028943	-0.569625	0.000982388	Espn
ENSMUSG00000028096	-0.252842	0.0389454	Gpr89	ENSMUSG00000059810	-0.569687	6.25607e-05	Rgs3
ENSMUSG00000037012	-0.253181	0.00597428	Hk1	ENSMUSG00000031150	-0.570319	0.041618	Ccdc120
ENSMUSG00000047766	-0.253671	0.0185061	Lrrc49	ENSMUSG00000042628	-0.571584	0.000217246	Zfyve1
ENSMUSG00000002871	-0.253708	0.00923133	Tpra1	ENSMUSG00000024666	-0.572766	9.3996e-06	Tmem138
ENSMUSG00000037344	-0.253852	0.00751367	Slc12a9	ENSMUSG00000026688	-0.572949	0.0317593	Mgst3
ENSMUSG00000021483	-0.253914	0.0418305	Cdk20	ENSMUSG00000051517	-0.574335	0.0216233	Arhgef39
ENSMUSG00000036435	-0.254119	0.00102754	Exoc1	ENSMUSG00000031669	-0.574479	2.00193e-05	Gins3
ENSMUSG00000022793	-0.25417	0.0184432	B4galt4	ENSMUSG00000086712	-0.574695	0.0160751	AI427809
ENSMUSG00000089872	-0.254643	0.0202149	Rps6kc1	ENSMUSG00000024742	-0.575116	1.12323e-05	Fen1
ENSMUSG00000020818	-0.255212	0.00172556	Mfsd11	ENSMUSG00000079304	-0.575122	0.0404092	Tex52
ENSMUSG00000042726	-0.255841	0.00627181	Trafd1	ENSMUSG00000040621	-0.57525	1.05007e-06	Gemin8
ENSMUSG00000003810	-0.255855	0.00765242	Mast2	ENSMUSG00000006378	-0.575736	0.00503593	Gcat
ENSMUSG00000019143	-0.256713	0.000381801	Hars2	ENSMUSG00000072837	-0.576837	0.00072869	Mir546
ENSMUSG00000000876	-0.256761	0.00140803	Pxmp4	ENSMUSG00000005470	-0.577634	0.00741383	Asf1b
ENSMUSG00000027342	-0.25783	0.0174818	Pcna	ENSMUSG00000078942	-0.577726	0.0131137	Naip6
ENSMUSG00000032333	-0.258317	0.042602	Stoml1	ENSMUSG00000047786	-0.578103	0.00835947	Lix1
ENSMUSG00000008226	-0.258394	0.0414206	Scrn3	ENSMUSG00000038215	-0.580835	1.81689e-08	Cep44
ENSMUSG00000042055	-0.259527	0.0209891	Wdr11	ENSMUSG00000078429	-0.58094	3.94595e-09	Ctdsp2
ENSMUSG00000022718	-0.260078	0.0372578	Dgcr8	ENSMUSG00000021180	-0.584077	0.0170096	Rps6ka5
ENSMUSG00000027620	-0.260663	0.00383427	Rbm39	ENSMUSG00000029406	-0.584872	0.00459055	Pitpnm2
ENSMUSG00000062110	-0.26079	0.0263688	Scfd2	ENSMUSG00000036526	-0.58502	0.0379518	Card11
ENSMUSG00000021982	-0.261639	0.0114468	Cdadc1	ENSMUSG00000025555	-0.585289	0.000623088	Farp1
ENSMUSG00000024764	-0.261906	0.03672	Naa40	ENSMUSG00000015217	-0.586167	0.000474662	Hmgb3
ENSMUSG00000021065	-0.262295	0.0342723	Fut8	ENSMUSG00000018983	-0.586284	0.00294315	E2f2
[truncated: 1,861 more rows]
