# Supplementary material for: A unique cerebellar pattern of microglia activation in a mouse model of encephalopathy of prematurity
Source: Glia. 2022 May 17;70(9):1699–719. doi: 10.1002/glia.24190 (PMC9545095; doi:10.1002/glia.24190)
Supplement: Supplementary file 10 — Table S4 mRNA values of phenotype associated genes used to create Figure 6b. [file GLIA-70-1699-s009.xlsx]

## Sheet: Feuil1
			CEREBRUM IL1 vs PBS					CEREBELLUM IL1 vs PBS
	Mean CR PBS	Mean CR IL1	log2FoldChange	Fold Change	p adj value	Mean CB PBS	Mean CB IL1	log2FoldChange	Fold Change	p adj value
Ptgs2	634.872	852.267	-0.0372835	0.974488	0.962323	417.839	535.091	0.821508	1.76725	0.164149
Nos2	85.5136	323.142	1.86692	3.64752	4.745e-06	66.8092	195.838	1.60294	3.03762	0.000223008
Tnf	8296.13	9152.48	-0.0566697	0.961481	0.953656	9211.3	9984.82	0.314678	1.24373	0.779943
Il6	55.8399	179.689	1.74051	3.34153	2.67976e-05	19.9419	93.2313	2.15328	4.44839	1.09967e-06
Cd86	5784.2	7087.7	0.258255	1.19603	0.678238	7673.72	8752.22	0.224653	1.1685	0.795401
Cd206	77056.5	106254	0.516247	1.43023	0.414881	57893.7	77797.6	0.373571	1.29556	0.667716
Arg1	64.4458	31.9732	-1.09739	0.46736	0.392553	0.678795	0.80845	0.575153	1.48984	0.846103
Igf1	3660.41	2819.9	-0.754714	0.592664	0.121251	4844.81	3048.98	-0.289657	0.818097	0.704849
Lgals3	844.245	1699.67	1.00053	2.00074	1.03968e-06	988.471	1558.17	0.666371	1.58708	0.00328646
Il4ra	16328.8	42707.2	1.32833	2.51113	6.24453e-12	15932.2	31384.1	1.0367	2.05154	3.08471e-07
Il1rn	239.78	722.219	1.52989	2.88763	2.4712e-08	344.748	527.274	0.67318	1.59458	0.0442795
Socs3	11252.5	14539.6	0.231932	1.17441	0.315823	6853.29	8752.91	0.490916	1.40534	0.0201615
Sphk1	77.2966	97.4847	0.20172	1.15007	0.711989	23.9592	23.6441	0.137148	1.09973	0.878092
