# Supplementary material for: A unique cerebellar pattern of microglia activation in a mouse model of encephalopathy of prematurity
Source: Glia. 2022 May 17;70(9):1699–719. doi: 10.1002/glia.24190 (PMC9545095; doi:10.1002/glia.24190)
Supplement: Supplementary file 11 — Table S5 Gene list used to build the DEG heat map and analysis for clusters in Figure 6c. [file GLIA-70-1699-s011.xlsx]

## Sheet: Feuil1
Gene name	CR_ PBS	CR_ IL1	CB_ PBS	CB_ IL1
Nipal1	0	1.74229	0	2.88946
Serpina3g	42.5732	1075.17	30.1634	1222.11
Bmp8a	0.278504	3.17637	0	2.03865
Iigp1	31.6977	484.82	16.2763	448.539
Tgtp2	7.36593	66.9811	3.09389	67.9208
Prss16	11.567	285.257	4.3763	110.299
Ccl17	1.84085	30.0344	0.387204	17.6884
Foxd3	1.72849	0.581347	0	6.35058
Plet1	5.19335	130.522	4.97306	105.347
Spr-ps1	3.10637	10.4281	0.288832	8.79423
Tgtp1	3.05236	51.2586	2.20222	39.4146
Mirt2	11.1631	42.361	0.939478	16.9861
Mpz	36.2167	24.1849	29.7359	661.873
Slc28a3	0.778657	17.3363	0.678795	5.27363
Serpina3h	28.7796	678.486	33.0676	399.974
Jaml	37.2039	1384.87	46.5858	414.415
Gzma	16.7705	41.9844	2.56348	60.1247
Serpina3e-ps	6.29641	113.757	5.66833	71.4289
Steap4	61.6969	641.157	24.5708	335.453
Ms4a4b	10.924	29.0613	2.22133	22.2709
Gm5416	39.2336	276.263	11.7802	124.502
Serpina3i	13.4453	285.057	14.6687	144.148
Apol10b	5.88189	18.1094	2.29155	19.7507
Serpina3f	17.2195	251.143	14.176	189.557
Gbp4	174.618	842.082	95.2383	869.368
Cxcl11	4.12383	36.9628	4.71217	32.6927
Gbp10	11.4501	58.2071	7.65734	64.0796
Rnase2a	27.3327	71.257	1.32944	14.0114
Il1r2	155.249	1492.25	85.129	811.414
Zbtb16	37.4883	306.935	26.0541	186.98
Il2rb	6.81742	30.485	3.82071	21.7319
Cxcl9	20.0566	85.5314	6.40915	56.2005
Plet1os	4.01147	40.8249	5.96311	55.1909
Nrg4	4.5474	29.5856	3.44976	27.5296
Gm807	1.75499	16.6943	0.678795	6.79715
2010005H15Rik	90.1597	456.234	48.6724	348.01
Rab44	59.4572	355.433	27.2442	181.411
Cpm	11.5056	85.776	8.54603	56.1484
Gm9733	16.1619	47.7508	4.63621	32.3155
E230001N04Rik	7.11392	37.8399	4.80205	40.5366
Upp1	34.1031	211.459	16.5705	136.965
Klf9	128.671	932.525	69.9513	388.745
Gng13	4.99087	3.31776	0.678795	16.3309
Vcam1	736.957	4706.67	597.877	3443.31
Orm1	6.00667	50.4179	3.55408	24.416
Ifit3b	75.9306	95.6162	58.9357	469.295
Rnase1	0.502671	4.64554	0.726602	3.56926
Areg	12.7976	42.18	2.83045	26.6863
Gm10143	5.53782	3.74434	0.288832	4.17758
Sell	151.644	604.758	70.9644	427.639
Kcna5	8.9385	70.9826	7.30571	45.3921
Jdp2	1021.59	4858.33	857.325	5154.07
Nlrp12	25.438	109.172	12.1866	63.1941
Kcna1	0.538447	0.949779	1.08544	5.91346
Gm10603	3.32969	10.2903	3.09389	17.4337
Csf3	11.5731	18.8957	3.06575	19.6557
Pla1a	8.72808	50.2421	8.43429	42.8561
Il2ra	2.21512	10.7241	0.964868	6.52275
Retnlg	653.079	3475.9	312.881	1680.74
Mc5r	1.8451	7.06416	1.44726	3.62266
Arc	101.333	473.904	186.003	879.924
Fcnaos	7.65717	18.1303	2.46566	10.9824
Ifit1	103.757	150.254	84.6894	453.345
Tomt	15.2363	12.9802	5.99457	23.9353
Stra6	285.79	714.669	51.0156	292.936
Trim69	12.618	16.8516	24.7219	118.015
Gm10524	8.42617	24.1246	1.39967	12.9498
Gm12250	32.1677	104.12	19.8471	114.427
Hif3a	871.494	4336.38	777.142	3412.28
Mrgpra2b	6.94297	24.7443	3.03738	14.757
Fpr2	157.978	487.586	62.9456	302.722
Gm16194	5.8388	31.1029	4.05579	20.4602
Cd3d	22.4195	90.1862	9.77821	51.3009
Fkbp5	3102.02	17314.5	3345.15	15609
Gbp2	549.108	2644.28	548.185	2278.06
Mrap	15.0287	79.4451	12.4366	50.6554
Trbc2	3.59215	7.63055	0.701212	8.27458
Map3k6	110.58	433.204	74.1065	367.923
Lbx1	301.588	1261.69	252.904	1091.73
Gm26473	17.5254	63.3106	16.8728	74.1984
Il6	55.8399	179.689	19.9419	93.2313
Gm15675	13.4506	36.9912	2.77967	8.68177
Oas3	44.1171	113.25	24.5918	114.183
Ccl5	32.3087	61.3293	11.3956	52.3317
Capn11	0.713868	3.43275	0.678795	2.98007
Vwc2	1.2233	4.92041	2.22167	5.57009
Hdc	176.06	835.694	107.333	525.545
Rdh12	36.8464	134.559	15.2585	67.3246
Hs3st3b1	133.922	1150.42	141.598	461.214
Serpinb10	23.1197	65.2244	11.4391	52.2168
Gm43181	16.905	56.2686	6.54387	28.301
Slfn1	84.295	394.376	42.3644	199.092
Cdh3	24.9991	29.7527	0	4.54063
Gbp2b	52.1252	120.033	37.7908	165.712
Il1f9	52.9168	176.467	26.2471	106.676
Mefv	24.977	67.9848	11.5171	48.1754
Creb5	110.462	629.087	53.8099	197.526
1700016G22Rik	3.27904	5.08049	12.2658	50.0263
Ly6i	17.9166	56.2883	14.6052	51.8043
Vdr	45.8143	396.695	41.0237	106.557
Atp1a4	2.56266	5.01821	0.387204	6.01687
Gm43302	51.4526	165.86	40.6114	153.765
Ddit4	525.326	2113.47	488.866	2122.91
Prss23	113.91	386.621	51.177	248.069
Gm20109	4.87543	15.2691	4.4176	21.234
Gm26586	4.18979	18.2022	3.40238	14.4102
Ifi205	9.88408	36.5077	9.7242	33.737
Gm45774	4.17934	13.503	2.07846	11.5482
Fam107a	67.9963	186.17	22.8421	97.5626
Gm8463	3.12721	9.84583	26.733	110.972
Ttc39c	18.7189	68.2774	11.2842	52.2334
I830127L07Rik	70.7217	236.141	40.2739	157.28
S100a7a	1.25231	6.4072	1.37725	2.33788
Prss12	3.39895	10.817	2.29707	13.1387
Cd300lf	732.038	4211.68	427.76	1822.93
Gbp5	561.405	2022.42	571.007	1668.53
B9d1os	2.33056	1.47504	0.387204	6.71718
Trim30b	133.665	312.536	62.1355	237.998
Ly6g	42.8118	171.654	25.9648	96.7915
Adam8	548.526	2225.36	335.5	1200.56
Ifnlr1	18.2712	42.8265	6.27117	19.9256
Gda	230.482	889.609	136.484	493.048
Galnt15	48.2479	148.036	30.3495	112.477
Dok2	1194.16	4843.66	812.235	3293.74
Ccl12	4643.11	20025.7	3474.69	14083.1
Cx3cl1	139.702	722.275	128.134	470.968
Arg2	45.1193	130.797	23.9252	103.381
Gm28592	1.04112	5.80573	1.86283	4.189
Mmp8	481.321	1366.13	264.979	890.363
Cd55	192.628	491.319	58.4648	225.159
Gbp6	59.145	169.881	40.8245	137.262
Ifit3	264.783	362.962	196.172	732.077
Eomes	3.26238	5.42468	0.749019	2.07155
Ramp3	4.41358	19.8197	3.94129	12.7258
Htr2a	7.74616	13.1812	1.08842	5.8912
Il15ra	325.298	1196.56	194.575	631.279
Clec4d	166.638	823.131	108.589	406.191
Arhgef37	19.9001	42.1656	10.1708	41.5383
Acod1	51.1998	179.012	25.6572	108.221
Gpr141	55.9724	148.875	29.3673	110.052
Chrm3	5.54168	17.6154	3.77269	11.8539
Wfdc21	162.603	381.765	54.6985	216.444
Clec4e	230.976	509.824	110.26	354.958
Nt5e	100.565	142.356	14.3655	57.5214
Chil5	35.9043	74.5884	19.9831	63.6447
Aqp9	11.3952	36.6876	8.91414	33.7033
Mir147	11.1089	32.0151	4.48761	16.7706
Ifit1bl1	21.1205	28.155	16.702	80.4865
Esyt3	12.5876	9.56377	2.97663	12.5091
A930030B08Rik	6.59236	16.9275	8.13938	23.7592
Gm26448	9.01587	11.7093	4.76549	16.2395
Socs2	151.888	1361.11	206.176	453.159
Stfa2l1	736.301	1999.08	308.783	1087.66
Syde2	4.58201	12.5228	2.34487	6.27769
Ocstamp	13.0022	84.3508	14.3305	42.0738
Tarm1	45.1405	147.485	19.7882	67.1046
A330023F24Rik	10.092	16.2671	2.63073	14.3878
Ms4a8a	14.0814	36.0577	7.97147	27.9596
Abtb2	68.0319	327.96	58.7977	163.049
Slc16a14	23.1136	66.0104	17.5934	56.1335
Pdzd3	19.19	41.3269	16.1683	67.0433
Tmem252	178.783	550.804	92.1884	333.806
Ifi44	22.8484	30.4488	16.6022	50.5237
F10	94.2237	322.823	50.5325	188.832
Runx3	55.8	222.842	19.6756	64.92
Prok2	65.9997	198.471	27.3836	99.1408
Hspa1b	993.759	4120.5	374.467	934.133
Gm38150	3.54575	13.153	4.12877	12.6818
Gm42928	1.61417	3.69206	1.01543	3.64846
Gm5483	940.424	2899.28	392.768	1517.27
Sh3pxd2b	853.566	3410.21	795.658	2183.45
Mx1	356.811	328.729	240.114	677.118
Gm14964	1.80681	8.75624	2.61129	6.60961
Gm11620	14.681	11.1559	13.8863	40.5784
Scn2b	21.2114	52.8477	13.747	44.4852
Slc39a14	882.251	3546.32	640.985	1597.74
Ccl8	58.6202	113.927	16.5191	54.6149
Chdh	4.02248	8.6091	0.288832	2.58334
1700047M11Rik	13.9108	34.4574	4.17679	16.3717
Vcan	144.41	428.047	153.654	441.156
Cmpk2	116.356	158.149	86.3489	344.29
Gm23935	191.419	754.256	402.608	1336.21
Prnd	144.359	366.578	62.7418	188.724
Il12rb1	17.7392	37.3806	11.4499	40.3322
Oasl1	101.852	165.655	66.3162	200.73
Camp	616.443	1984.46	314.533	1218.71
Cldn1	22.106	48.2101	4.12843	17.1758
Mgp	370.76	479.739	47.5764	204.96
Arl9	14.2662	16.3996	12.8462	42.037
Gjc3	2.80421	1.37636	8.91668	39.409
Nos2	85.5136	323.142	66.8092	195.838
Ltb4r1	144.663	333.188	73.1662	194.981
Lefty1	26.2079	102.379	23.5523	71.5656
Per2	334.319	911.925	223.75	593.187
Adora2b	24.7686	87.7541	22.1172	59.2775
1700014D04Rik	2.98584	8.5028	4.95948	13.2484
Pdgfc	66.8862	225.448	35.1712	96.4445
Ly6c2	71.4215	259.834	45.5196	164.072
Slc28a2	28.1752	76.2267	21.7769	66.6625
Gjc2	8.4848	9.73735	7.13002	27.6911
Hhipl2	5.71771	4.90029	6.91736	31.7487
Gm4759	21.1846	20.6652	11.2311	31.9796
Dhrs9	65.9995	189.491	34.0221	108.857
Slc10a6	69.2207	189.97	38.7687	119.197
Gm9899	1.73101	4.58838	1.40264	6.17131
Cyp4f18	144.43	329.21	77.3505	175.837
Mcemp1	222.124	512.229	96.6832	287.796
Tacstd2	26.1217	69.3384	9.09003	37.073
Rsad2	197.08	207.156	138.657	512.267
Sema6b	440.642	1723.99	324.648	865.617
Cdc42ep2	137.97	381.113	146.761	428.038
Cdr2	322.549	1031.43	259.001	747.898
Plin4	2.53499	6.43685	1.83136	5.08846
Trem1	403.257	1168.87	201.831	623.948
Pawr	35.7177	69.7507	8.22927	28.8386
Asprv1	409.657	863.666	169.89	502.043
3930402G23Rik	6.14687	17.5687	1.2537	6.48807
Hp	774.694	1892.1	353.587	1211.31
Gja1	1721.7	3840.24	875.968	2475.02
Usp18	166.59	207.913	156.746	483.083
Cnksr1	6.12043	7.33773	8.07977	21.8366
Map2k3os	31.462	85.2764	34.551	93.9214
Klra2	58.3169	143.612	27.5487	74.2888
AA467197	27.8809	65.9772	14.3292	44.0967
Egfr	467.473	1283.42	403.178	1064.84
Cish	131.043	640.372	144.901	305.204
G0s2	86.2036	244.415	33.2661	99.8462
Timp1	32.7283	95.879	12.8519	41.7698
Ehd1	5252.71	15273	3730.71	10785
Tcap	15.1709	24.2241	25.388	62.2691
Gm8430	7.67579	12.8159	6.75993	20.7508
Igfbp3	409.672	1045.81	258.093	712.512
Hspa1l	17.9887	25.5867	25.8662	80.705
Met	55.8859	130.389	51.8245	128.521
Gm44777	5.81599	6.63977	2.92254	11.8173
Ifit1bl2	7.58506	8.11512	5.19499	15.1285
Tbx21	2.83188	7.87811	3.11928	7.50178
Emp1	347.234	1002.44	317.783	799.603
Atp8b4	73.863	203.655	43.9944	123.185
Mt2	1334.23	7932.85	1657.12	4033.49
Snord55	5.85797	22.5735	7.03462	22.1234
Adrb1	236.432	608.929	126.992	307.402
Mir17hg	101.217	195.677	63.7203	145.155
Isg15	254.798	412.017	272.688	814.084
Far2	78.7205	201.138	56.0882	144.46
Gm43802	603.065	1383.5	615.768	1328.74
C1qtnf9	7.39187	14.46	7.92099	24.1798
Shisa2	19.8864	45.1441	15.0144	32.9681
Gm24958	26.1781	26.6098	9.61479	20.959
AL645522.1	27.2155	26.9264	9.61479	20.959
Igtp	612.955	1263.63	677.11	1697.36
Snord37	26.396	21.7675	10.1258	21.6532
Zbp1	183.777	372.198	136.86	360.713
6030468B19Rik	16.5484	49.7193	13.5732	38.7021
1700109H08Rik	29.3979	32.9194	11.476	26.9304
Ifit2	448.249	562.547	468.504	1414.77
Syt6	9.55432	24.1322	11.1261	28.2374
Sapcd1	65.2583	100.226	46.3572	159.058
Gbp8	115.877	154.303	54.3029	138.281
Ucp1	11.7742	12.4751	11.2555	31.8388
Tgm2	979.057	2108.05	585.653	1478.45
Meox1	25.7443	77.1502	16.3814	41.642
Ascl2	49.7447	254.1	66.9794	164.527
Gpat3	47.0288	151.349	42.6966	93.6063
Socs1	95.4483	248.57	139.213	314.969
Chil1	648.405	1482.29	301.432	873.592
Plbd1	359.859	713.339	190.326	514.75
C5ar1	3755.97	13234.8	3949.98	10141.4
Rpl7a-ps7	9.12745	16.051	8.06972	22.0627
S100a6	420.042	1119.73	230.67	648.698
Ldhd	10.4566	20.3314	9.78339	27.8412
Batf2	136.045	267.689	81.6937	176.651
Gm16287	14.153	5.44992	12.0334	39.6882
Xdh	468.815	876.671	241.859	588.175
Gm26797	23.8453	23.4091	10.3138	29.4339
Ifi204	563.852	921.819	380.506	944.832
Napsa	211.311	488.882	115.167	275.275
Gm29264	21.54	25.6033	16.9614	42.4733
Efna2	29.9726	35.177	75.5935	233.641
Ifi47	283.9	587.519	244.245	592.1
Prn	188.039	420.311	100.214	231.853
Bbs12	69.2771	179.56	72.5316	140.727
Snord14e	94.9369	98.9165	25.953	69.5699
Ppef2	49.6054	47.9867	25.011	63.3783
Erich3	8.56815	28.2499	8.93655	20.2713
Trpc6	13.8395	25.5271	6.38156	21.0537
Cd209b	460.094	892.135	309.174	738.606
CT009713.7	43.7547	50.6554	26.8273	62.5834
Cfap69	9.89085	35.2092	12.9229	23.2518
Nox4	19.1292	26.7628	9.76781	23.7478
Irf7	508.035	731.291	492.363	1170.23
Cldn19	8.21866	10.0486	13.8066	40.4544
Kcnn4	53.6149	184.951	58.429	135.201
A530076I17Rik	9.8804	17.7444	6.68971	19.1745
Gm31718	64.551	129.32	40.1073	99.006
Rasd1	68.3769	205.918	61.0307	110.27
Rhov	31.0706	83.2781	23.9987	61.7049
Rnd3	93.5989	330.799	112.865	209.252
Afap1l1	2118.28	4415.89	1489.71	3503.63
Vgf	12.9995	20.111	11.0179	27.9478
Runx1	4575.31	13385.9	4828.6	10648.2
Thbs1	2154.56	4814.96	1767.51	3450.62
Fabp4	12.3808	39.6533	9.64095	22.5018
4933406C10Rik	5.50847	12.2375	5.9066	12.721
S100a10	237.78	526.537	144.346	355.036
Srgn	2574.01	7545.6	2179.18	4526.17
Mmp19	536.289	1810.61	543.946	1032.62
Kit	189.054	306.427	79.9251	171.905
Il18rap	206.37	567.687	142.646	323.701
Sult1a1	1046.98	1947.52	809.368	1860.1
Klf4	6256.17	9798.1	5042.33	9466.54
Mlph	167.028	352.343	243.514	693.779
Hs3st3a1	9.56981	29.6655	10.1228	18.993
Ctla2b	668.774	1709	469.012	1007.25
Ankrd35	5.53804	4.48208	3.53145	15.7563
Adamtsl4	145.395	379.464	77.7898	156.626
Gm7972	12.7753	19.9484	9.45545	22.6785
Serpinb1a	149.889	315.072	77.655	193.562
Gm18407	21.9508	26.1209	28.2943	54.9552
Zglp1	24.9759	37.2863	43.0276	88.3393
Txndc2	7.93512	7.69898	7.22267	17.1305
AC160962.1	758.675	1864.46	506.932	1095.75
Cyp1b1	85.2332	173.112	61.1541	114.046
Irgm2	475.383	733.754	522.769	1040.82
Coro6	99.7708	101.417	70.4646	174.144
Cdh1	369.334	275.21	29.4376	72.0448
Hes1	390.449	731.146	420.601	917.549
Gbp3	832.069	1771.77	884.959	1679.07
Madcam1	27.4041	81.2175	10.739	30.3204
Tmem236	26.1254	59.3441	18.6442	37.0519
Trem3	86.9549	176.877	45.0452	99.4982
Nr1h3	73.7561	117.896	60.0932	164.469
Cabyr	15.8209	28.4248	17.82	38.7655
Sdcbp2	13.4084	15.0122	6.78787	24.0019
Wnt5b	53.5766	82.0166	30.0932	79.2539
Ldlr	2425.94	4429.22	1060.39	2209.49
Glipr2	243.996	541.129	153.707	340.712
Cidea	3.89463	5.71031	3.01794	9.70866
Sult2b1	12.6117	21.4007	9.89421	24.0653
Anxa1	2312.95	3988.31	1186.45	2627.97
Cdk6	1710.1	3968.62	1175.07	2456.9
C5ar2	294.282	836.725	368.734	836.002
Kcne4	38.2926	30.4828	5.78878	22.2162
Gm16201	15.3825	77.5068	17.8199	32.9835
C030034L19Rik	47.1904	91.4549	35.8732	82.6821
Hormad2	30.6816	39.7596	18.7165	40.8194
Ctrl	22.3914	25.8223	23.7668	52.5056
Mall	14.8879	15.5387	7.80373	19.4118
Tspoap1	554.726	453.719	612.167	1539.11
Nudt10	2.44912	8.93582	5.9375	10.1166
9130230N09Rik	21.6435	32.6226	27.9989	67.9786
Gbp7	3221.61	7099.19	3704.34	6505.27
Slc5a5	57.4283	40.7133	28.2455	81.0046
Slc16a12	149.091	309.79	109.403	199.067
Nlrc5	303.677	510.909	278.588	540.174
Tubb6	2555.16	7259.28	2820.77	5632.29
Noct	225.211	635.364	245.924	466.195
Wdr38	20.3224	30.9745	17.3778	41.0904
Gm3052	18.7124	17.1279	17.3652	39.6156
Rps27rt	21.2218	44.996	25.4632	62.2543
Gm43062	14.1955	17.5314	11.1925	22.3257
Gprc5a	27.76	32.6359	10.5576	23.7641
Rnf225	83.1154	108.639	83.3089	162.946
Gm29650	15.3487	26.3935	13.8201	24.8888
Ankrd33b	48.3818	98.2198	29.4369	56.9807
Rhou	46.349	107.15	37.8771	73.0041
Oasl2	492.393	649.419	466.335	941.908
Olfm4	767.121	1588.91	685.755	1280.81
Plac8	522.419	1021.63	338.999	747.145
Mx2	404.809	331.377	414.208	878.4
Ctgf	156.769	218.143	40.4156	78.7514
Slc41a2	12.0538	23.9044	12.732	28.5408
Itgb7	82.5513	140.648	53.3393	125.922
Rufy4	15.9403	28.1748	14.134	29.8421
Cd44	1293.96	2908.07	858.68	1759.69
AW046200	18.0655	25.4628	13.9318	30.6184
Mpzl3	42.8679	106.754	47.8627	84.6434
Gm42732	26.5017	23.4054	16.9534	32.7102
Slc4a11	11.9238	24.4064	8.88246	16.6341
Ctla2a	212.726	428.916	111.481	226.137
Pou3f1	8.0889	11.6809	7.7673	16.9288
Myc	2236.87	4725.13	1281.91	2311.07
Tgm1	554.94	1198.83	457.675	880.892
Ctsw	13.8257	30.2545	13.9968	28.9249
L3mbtl1	3.88362	5.60206	5.94974	14.1112
Bace2	31.5047	46.7483	13.3604	37.937
Il4ra	16328.8	42707.2	15932.2	31384.1
9130213A22Rik	5.36743	6.3899	3.67156	10.5994
Slc1a1	36.7301	68.332	29.2422	57.5362
Adam33	1145.85	1194.1	392.599	717.637
Igf2bp1	82.8385	176.459	102.525	191.63
Uck2	446.294	1012.99	340.759	699.829
Ccr2	176.293	312.966	119.595	243.744
Phyhip	12.0659	13.4843	7.63195	24.79
Thbd	777.392	1425.08	237.618	419.293
Gm31597	38.932	42.5349	36.4635	76.1811
Il17ra	4967.43	10248.4	4113	7466.76
Mb21d2	219.798	407.004	271.539	552.315
Gm37607	12.6512	13.5795	12.9382	24.5836
Chka	2865.44	4782.34	2859.26	6137.66
Tnfrsf13c	12.111	23.6515	14.8415	34.7038
Helz2	302.455	366.272	199.678	411.112
Papss2	38.5575	78.0936	32.1202	61.1616
Srgap1	116.887	197.283	76.7248	148.802
Tmod1	282.406	577.684	309.91	626.835
Stx11	98.028	199.553	65.6639	130.319
Acpp	32.4093	58.2237	20.0793	39.0216
1700034H15Rik	21.4021	36.6419	18.3398	33.3046
Nkd1	330.656	137.798	237.903	129.75
Kcnh2	142.658	69.6678	196.989	94.8081
Chaf1b	839.994	497.302	573.111	318.072
Lmod1	22.5314	11.4479	10.6667	5.68711
Ube2t	141.015	54.6752	92.1536	52.5956
Srl	311.052	134.602	279.091	134.727
Fnip2	4117.73	2202.46	5792.1	2450.58
Exo1	439.783	253.311	231.536	114.972
Khdrbs3	152.164	82.1203	147.66	73.1607
Ercc6l	578.962	321.297	443.294	219.521
Tk1	1441.19	782.262	633.998	339.744
Lrr1	69.3783	39.1197	30.3577	15.6816
Crip3	8.17108	3.94932	9.42179	6.45558
Klhl38	172.48	52.9763	315.618	143.691
Rad54l	586.808	315.712	398.888	197.331
Brca1	907.605	469.972	606.105	283.976
Slc27a6	737.126	310.642	749.498	331.198
Adgrg5	1453.22	583.305	1372.17	684.934
Timeless	1632.73	820.183	1122.91	537.787
2010001K21Rik	37.4139	16.8789	37.5938	20.7149
Calhm2	302.893	123.918	198.42	94.2886
Psrc1	284.514	161.921	208.707	103.377
Ccdc159	17.9964	5.21938	9.75864	6.13112
Cdkn2a	53.4092	31.1579	25.5319	10.3132
Cyp2r1	36.5175	34.0338	39.1603	18.7862
Ccdc15	82.6165	35.9777	63.6752	30.344
Wipf3	61.5057	57.0674	141.336	55.7131
Cbfa2t3	2165.39	942.485	1940.62	951.479
Cfap77	5.6158	3.90661	11.9913	5.10126
Dnali1	10.5577	7.61868	21.309	9.32375
Pask	536.082	269.253	367.85	168.275
Lmcd1	36.1719	15.5289	32.2029	19.3035
Gm4316	110.554	81.5295	80.0903	35.1982
Troap	843.935	490.902	474.828	208.759
Myb	121.226	73.1954	71.0631	26.8953
St8sia4	831.81	346.319	721.445	296.777
Pole	1543.26	701.475	920.885	414.34
BC030867	293.628	169.12	157.157	78.8001
Sec16b	42.5815	24.3548	61.337	24.6752
Gm26520	60.3429	58.6691	99.364	48.4403
Nav1	2579.5	1352.48	1916.22	791.359
Rab17	100.43	46.1067	126.371	73.8998
B430305J03Rik	41.888	35.7627	74.9033	26.2874
Adam5	6.38088	3.18062	14.1591	6.73116
Spaca9	33.4251	16.6784	30.1599	16.7198
Myzap	48.6641	19.1429	14.7716	6.82059
Oip5	163.225	95.6565	112.543	50.5164
Kcnc2	53.8937	16.4852	28.1971	13.7616
Perp	253.469	171.908	312.17	119.764
Bspry	23.0765	12.3723	22.192	6.71067
Fzd10	27.444	9.23261	44.7766	20.5829
Clspn	1237.01	548.018	687.811	291.26
E2f8	1594.02	667.159	825.385	341.304
Mcm10	1008.72	451.607	551.32	264.927
Dnajb13	160.984	52.591	134.392	77.4919
Ypel2	435.064	130.803	493.701	214.936
Snai2	17.897	7.6627	8.67057	2.61032
4833417C18Rik	37.0588	17.6575	27.0717	15.1023
Notum	79.2147	40.0805	66.0158	31.322
Actn2	19.8633	15.9438	19.4784	7.24137
Wdr63	17.5266	8.61422	23.2752	10.2309
4930558J18Rik	18.0602	11.4843	13.3942	4.30149
Eps8l2	63.6394	32.2258	36.2159	15.4277
Rbp4	11.7948	5.76314	11.7105	4.08872
Ppp1r42	14.3744	5.39796	7.43265	4.15985
D330045A20Rik	56.4351	28.3598	34.1105	13.2189
Ptprr	16.9535	7.10557	21.9771	10.5713
Cutal	16.5423	7.26033	10.0087	4.22486
Pcdhb3	5.52373	3.69794	13.2841	3.40439
Lgi2	207.073	52.1136	89.0256	37.6183
Meltf	4.70426	3.55274	11.1891	4.07041
Fv1	29.9808	16.574	32.5752	10.6861
Prkcq	213.301	89.0313	191.885	72.1789
Gm42793	677.322	488.402	950.448	351.369
Fam69b	37.9056	18.4737	41.5071	17.7601
Rtkn2	201.329	62.8455	148.796	61.2766
Ddit4l	25.5012	11.3723	18.5052	7.66095
Stac2	53.0014	23.9121	89.7362	35.5099
Syt15	211.226	71.0121	161.33	68.3627
Gm7666	98.9435	61.1951	87.8343	36.1576
Gm12286	8.43974	7.8366	12.6805	4.80342
AC027700.1	14.5694	6.88562	22.2912	8.07916
Syngr4	15.9788	10.9993	8.89469	2.42849
Dnah5	12.8356	4.19105	15.3027	5.2427
Gna14	7.28258	2.85903	6.57202	2.80948
Lrrc10b	8.52561	4.12115	8.08606	2.70428
F2rl1	20.742	9.24936	16.1152	5.0199
Klhdc9	4.99378	2.73979	7.39411	2.24963
Fgfr4	46.458	8.82245	15.0455	6.37638
Lhx6	61.4873	39.5834	40.5036	14.6326
Frmpd2	8.12177	2.95595	8.1683	2.61978
Kcnj14	55.2813	22.0378	50.379	15.5209
Col6a6	32.2773	10.9633	33.3158	6.59425
Ttll6	6.9495	0.894566	6.40364	3.39729
Baiap2l2	537.491	229.901	745.772	262.211
Scn4b	9.76687	2.53644	8.82425	3.54346
Tnfrsf26	137.814	80.9694	183.489	41.1315
2610035F20Rik	5.47671	3.44787	4.8524	0.311047
Fam26e	13.0699	5.50426	6.31099	1.25975
Igfbpl1	32.5852	26.9365	58.8364	16.2446
6030442K20Rik	4.77795	3.64642	10.8463	1.73588
AF529169	161.303	41.1916	234.467	66.4747
Cerkl	15.5171	9.34228	19.0371	3.25133
Gm37689	40.7841	15.1304	19.5649	4.47346
Gm20083	2.15961	0.947278	5.75299	1.59089
Gm38399	147.487	74.6446	128.427	24.4479
Gm10699	3.10497	2.42907	5.08027	0.266331
Ephx4	3.31365	0.531135	3.90961	1.59542
Gm42879	8.88495	4.69857	6.97591	1.80187
Grp	12.3591	6.49338	7.50309	1.86175
Hs3st2	62.5378	17.3306	70.225	17.736
Crabp1	7.6622	2.05814	7.24453	1.93149
EPPK1	5.03481	0.949779	2.63095	0.882716
Gm4739	20.3035	10.0612	14.0726	2.50887
Duoxa1	3.9658	1.06564	3.72862	0.577378
Blk	31.9164	7.77769	36.1799	8.70991
Cd28	114.928	28.9074	139.665	29.3738
Gm9816	30.8574	6.0144	28.393	5.36306
Wnt9b	4.69884	0.263881	2.41213	0.93314
Gm31409	3.44401	0.944778	3.54206	0.311047
Vill	322.84	79.6013	292.22	32.0481
B3gnt4	4.03428	0.630686	2.05604	0.33114
2610507I01Rik	30.9258	2.2768	27.9561	2.16216
Hs3st6	7.55353	0.534509	1.42484	0
Kcnv1	2.33307	0.263881	2.08122	0
Spata9	2.1979	0	1.066	0
Gm15601	0.24021	0.851102	0	1.46009
Gm16325	0.480421	4.27786	0	0.33114
Prss50	0.24021	1.32615	0.676036	3.86298
Cxcl3	8.97394	64.1073	6.24587	24.874
Ccl22	8.76755	57.856	24.4235	36.6714
Gm37194	1.74453	9.13849	6.25483	11.2233
Dcpp2	45.4164	191.97	71.7194	101.131
Tnfsf14	27.5429	131.602	28.8392	66.8566
Mmp13	14.5508	65.2556	22.419	34.9018
1700023F06Rik	1.2616	2.90662	1.7926	6.24814
Selp	26.1894	124.284	13.4152	41.4204
Gpr15	6.93117	22.3147	3.28138	8.62267
2210008F06Rik	2.28298	6.19223	3.57968	9.85148
3110082J24Rik	0.787938	2.37548	2.24706	5.87307
Stfa2	1072.94	2792.31	479.299	1415.59
Rep15	1.49756	7.21599	1.66884	3.94887
B230303A05Rik	29.5384	81.8288	15.1457	56.2019
BC048644	2.02052	10.0583	2.08122	4.1104
Kcna7	6.46987	25.1962	11.4076	21.9045
Ch25h	108.627	672.993	246.374	377.593
Gm21887	14.1417	40.2373	7.85607	27.6911
Ngp	3050.23	8100.67	1515.91	4886.61
Lcn2	1650.06	4983.01	861.31	2609.89
Gm11707	11.0825	38.2451	6.08721	15.1952
Vaultrc5	5.39107	10.3536	9.25905	23.1357
P2ry2	289.579	1203.39	307.142	469.855
Ppbp	25.0672	92.2011	40.9962	77.2528
Bcl2a1a	115.051	370.871	124.969	236.512
Rab33a	6.41185	18.7092	10.1326	20.0038
Klrb1c	23.0139	59.9516	20.0406	50.5832
Msr1	2591.17	6435.34	2040.32	4199.14
Rpl28-ps1	36.4585	92.3908	51.6966	112.04
Gm5879	3.85578	12.2796	7.70493	17.3204
Cnga2	4.33251	14.8998	9.91047	17.0452
Ltf	2814.53	7356.51	1638.2	4572.87
Ffar2	12.9658	35.4253	10.0831	26.315
Rtn4rl2	2.34777	5.87269	0.339397	2.14207
Hc	1.48828	6.11363	2.33914	3.50445
AC238811.2	10.0995	30.0725	8.38394	15.5445
Dmkn	3.79776	13.0937	8.3282	13.4478
Lor	2.76961	7.13101	2.5859	4.80656
Gm10073	74.592	194.569	98.6132	212.135
Il1rn	239.78	722.219	344.748	527.274
Palm3	2.95179	7.49999	3.21171	7.3958
Serpina3n	26.54	95.6862	78.2359	123.72
Ackr1	146.033	433.987	111.448	255.297
Hrct1	15.797	36.7184	15.4299	33.0798
Fam83f	2.56148	6.18353	4.85813	9.54656
Tulp1	3.37167	7.43716	1.81226	5.20251
Dmp1	4.80365	11.6617	1.73906	5.23935
Rpl10-ps3	22.4658	55.6547	39.3004	60.6203
Gm14963	2.79918	5.51263	2.05328	6.57199
Pdgfa	343.096	931.693	366.149	632.214
Gm32899	6.86616	15.1685	9.32893	12.0145
Gm11808	7.66534	22.049	13.9012	22.0507
Bcl2l1	4372.89	11937.4	4088.4	7574.67
Gm12696	5.98465	12.3501	6.86106	15.554
Gm26902	12.3069	40.2176	16.9551	21.0039
Gm5781	44.905	100.873	51.1676	96.9135
Ms4a6c	2966.92	6423.19	2365.04	4909.12
Gm45855	11.0648	27.4701	18.0943	21.6739
C3	1066.03	1953.54	607.13	1420
Fank1	1.67667	3.79618	3.57616	7.45707
Gm8210	8.7078	20.0687	11.4837	23.2632
Gm43703	17.3587	38.234	22.8836	42.8076
Plaur	1704.06	4705.49	2534.6	3549.55
B3gnt7	527.848	1452.52	546.47	776.517
Olfm1	174.53	478.854	143.594	222.022
AC127578.1	40.3283	80.9178	54.2614	90.7389
Ccnd1	5646.67	12955.2	4579.51	9110.99
Pparg	66.7271	159.172	78.404	148.344
AL845457.1	26.798	66.5919	30.432	44.7982
H2-Ab1	464.349	1150.92	533.93	875.709
Fam241a	67.4218	158.011	58.7431	114.775
Entpd3	25.7339	68.2042	13.519	16.2222
Dnajb3	8.0007	17.1559	5.94676	11.7465
Cxcr2	732.281	1637.62	673.865	1369.41
Klc3	6.07028	12.3491	6.95647	13.2823
Smim3	522.099	1300.75	569.764	717.616
Ccdc73	19.1345	31.7551	19.8483	57.4928
Cd177	745.78	1442.97	408.61	896.815
Piwil2	41.5406	106.082	37.4108	57.839
H2-M2	10.7258	24.4562	16.1898	21.3813
Hcar2	621.851	1423.67	612.923	836.91
Fgr	583.905	1149.08	386.094	762.957
Gm10051	11.9891	21.2574	13.4245	32.6488
Gm15501	47.1871	99.5893	63.2508	109.262
Hivep2	1209.24	3085.35	997.907	1707.82
Gm4754	17.7804	38.1313	18.5486	37.0385
Slc35e4	227.503	510.18	186.146	307.864
Nfil3	1359.17	3360.64	1009.87	1585.5
Hmcn2	5.92159	11.0435	2.70669	6.86531
Ass1	43.0926	82.1563	27.2609	53.6308
H2-Aa	533.853	1330.23	591.642	977.551
Gpt2	672.043	1544.27	774.617	1301.58
Fhl3	1065.21	2277.72	1030.34	1960.06
Mras	1070.84	2386.84	1718.24	3159.25
Rpph1	77.5716	133.148	117.631	217.956
Rpl9-ps6	74.5569	140.521	94.7578	154.771
Rbm47	1243.28	2791.91	1112.02	1840.07
H2-Eb1	431.521	942.986	447.151	771.381
Mt1	6577.96	13263.9	7222.5	9856.78
Plin5	5.25199	8.46359	6.28263	10.0894
Stk40	1951.05	4366.53	2163.08	3620.41
CT010498.2	331.191	707.345	231.048	402.991
Gm2000	51.5344	85.8403	44.8314	98.3565
Fgf2	10.9438	33.4654	17.4409	18.705
Gm10288	23.8561	44.4013	29.1548	41.8138
Cdkn2b	19.5682	40.7974	18.5799	28.7545
Spint2	61.18	112.452	18.5543	30.7734
Trmt61a	429.979	870.344	480.841	737.336
Gm11539	42.9084	77.8162	46.8274	93.2158
Pglyrp1	524.275	1020.97	321.488	680.875
Glipr1	492.951	1031.58	759.721	1185.99
Tma16	259.783	559.886	246.836	430.219
Fbp1	109.673	238.408	101.488	174.849
Lipc	14.0809	29.7626	12.376	19.8076
Ptpn7	1111.97	2133.34	1064.86	1461.54
Gm15536	39.1776	69.9611	51.1693	96.9747
Rps18-ps3	25.8693	49.4657	29.5866	42.5899
Rpl36a-ps2	22.5099	40.1202	30.1937	50.6949
Rpl39-ps	57.5057	95.8032	62.2471	110.572
Rrs1	937.946	2012.96	871.327	1557.88
Emilin2	2083.31	4158.81	1412.47	2597.33
Lgals3	844.245	1699.67	988.471	1558.17
Bex4	11.2338	21.3524	10.6504	17.5812
2510016D11Rik	255.005	114.757	268.613	125.564
2610028D06Rik	15.8131	3.33233	2.99298	0
4930518I15Rik	9.09923	2.8539	7.55655	3.58956
4933433G15Rik	12.4678	1.65037	11.0849	12.7754
6430511E19Rik	10.7163	3.26929	9.99372	8.69004
9430034N14Rik	55.6846	19.632	23.608	18.21
9930120I10Rik	74.938	29.6147	39.1729	28.4175
AC108802.1	221.484	82.0456	81.2667	63.636
AC112142.1	2.98757	1.06227	4.85559	1.9114
AC124426.1	109.952	44.2866	104.977	41.4071
AC124556.1	48.4721	25.502	16.5396	20.171
AC129597.1	58.3991	22.973	30.9919	18.7369
AC131586.4	27.839	10.3483	9.19413	5.86125
AC139845.1	5.56029	1.78663	2.48808	1.56016
AC151971.2	26.5718	13.5304	15.2005	12.6381
AC154640.4	67.0798	30.8414	34.2585	23.6871
AC157931.1	16.5168	5.08062	10.8211	9.49454
Acss3	15.0471	3.11953	11.564	8.78676
Adamts16	777.84	376.507	864.41	435.162
Adgra2	1244.66	667.889	1042.17	562.991
Adh1	77.324	31.3204	38.5724	28.2421
Adra1a	10.7709	4.60207	5.21146	3.91932
Afap1l2	230.455	90.7464	138.171	109.609
Ago4	1048.65	546.785	1185.74	691.376
Agtr1a	4.65747	2.05389	1.9071	0
Ahnak2	166.409	55.3521	199.575	141.786
AL645745.1	10.9198	5.57079	8.26052	3.69909
Alas2	107.877	38.1275	47.0057	37.9299
Aldoa	48.4683	21.4702	25.924	14.7122
Als2cl	827.732	421.734	575.031	350.554
Aph1c	401.109	190.189	342.604	186.146
Arntl	528.603	227.443	505.513	259.62
Arpp21	57.9666	22.3821	43.1624	32.8452
Asic3	19.0926	6.50282	10.1519	7.48091
Asxl3	14.3512	5.49751	9.63466	7.47737
Atad2	2369.48	1187.14	1670.36	871.362
Atad5	911.557	468.823	629.33	360.253
Atp8b5	14.5756	7.59856	22.4682	10.7484
Avil	29.0998	12.8394	41.6276	36.8557
B230323A14Rik	1.06644	0.314093	3.63004	0.827363
B3gnt8	147.844	57.8759	107.621	71.1053
C130021I20Rik	7.02358	3.22321	5.92137	3.06497
C130071C03Rik	28.0677	15.0645	30.8536	14.9878
C1ql3	3.24751	1.64024	17.1298	5.16411
Cacna1e	130.875	59.028	72.5396	35.1167
Capns2	99.7051	43.4159	46.1442	33.7541
Catsperd	6.40453	2.37635	4.80799	2.92137
Cbln4	0.707105	0.316593	3.62672	0.993421
Cbx2	153.083	64.7421	94.9873	56.5945
Cdc7	466.31	250.906	236.818	108.728
Cdhr1	29.4137	15.0059	15.1914	13.1844
Cenpu	221.3	100.725	131.816	77.4151
Chrd	36.8173	18.5816	24.4832	13.9548
Cited4	18.327	5.38884	10.1547	9.0328
Cmah	634.197	285.943	389.384	240.718
Cmya5	96.7567	24.6417	93.1928	51.4497
Col25a1	67.2847	31.1222	47.7068	29.5542
Cpeb1	24.3496	11.8643	22.8196	9.37891
Crybg3	1279.23	703.341	1249.12	720.398
CT009718.2	56.9827	23.9587	39.8392	20.9485
CT025660.2	61.865	17.4174	32.7369	17.0803
Ctnna3	24.1378	11.2374	41.0857	21.7604
D030028A08Rik	782.77	416.41	894.428	440.516
D030055H07Rik	4.0923	1.16519	1.42506	0.542119
Ddc	13.674	9.11762	15.9381	6.61336
Ddx60	1000.5	527.938	804.169	614.697
E030022I16Rik	96.988	45.9961	69.7554	63.059
Egr3	1060.95	626.233	2562.85	1422.74
Enpp3	13.5633	7.68659	9.56711	6.04662
Esco2	387.63	184.257	243.115	134.745
Extl1	7.50652	3.38754	2.87473	0.266331
Eya1	41.3217	18.4654	12.9701	9.71754
Fam167a	468.828	115.966	515.737	270.368
Fam214a	990.821	400.767	965.34	510.805
Fam228a	2.30948	0.531135	2.46566	2.3296
Fbxl21	31.5709	15.2254	16.1435	12.8686
Fendrr	40.1131	7.59899	10.2465	4.10567
Fgf10	1.42774	0	2.03087	0.275788
Fosb	33185.7	15990.9	24076	16343.5
Foxb1	0.790456	0.267255	15.5141	14.4272
Foxd2os	18.9456	5.35025	1.74204	3.40675
Gdpd2	154.194	54.4476	71.597	56.6436
Gm10425	11.812	3.75184	23.3907	22.9293
Gm11398	14.2597	7.21631	8.19382	4.5615
Gm1141	7.30483	1.15595	2.85287	0.928612
Gm11870	17.5443	6.80334	4.83593	1.89269
Gm12454	34.8437	15.095	17.6288	27.03
Gm15816	90.8753	40.9232	76.1666	51.3802
Gm15880	103.473	50.0007	126.018	58.5341
Gm16892	4.41586	0.845228	6.01996	2.99563
Gm17024	359.538	192.152	298.585	238.656
Gm17971	77.8042	48.4925	51.7306	54.3418
Gm17999	34.0222	13.2151	9.90418	6.64882
Gm20274	25.1644	10.6612	18.8245	12.8804
Gm21781	83.8842	48.921	62.5431	46.5768
Gm22589	14.1462	5.17385	12.1169	6.101
Gm22748	16.7102	5.48239	4.15119	3.66954
Gm25749	2.05881	0.527761	2.31375	0.622093
Gm25835	177.016	96.0442	59.6402	45.3716
Gm25994	643.185	291.645	213.693	192.772
Gm26514	23.9077	10.3185	10.4756	10.3987
Gm27694	231.979	125.965	97.9492	84.0568
Gm2788	23.6464	9.08797	18.6247	13.0595
Gm29260	3.07768	0.848602	1.35483	0
Gm35154	53.8933	25.4518	51.2152	26.3817
Gm36401	16.2842	3.90867	9.2191	6.63916
Gm36527	58.1304	25.5382	42.8851	25.5841
Gm36529	9.53034	3.64479	9.76153	5.06344
Gm37019	30.0441	17.2886	9.36515	13.0311
Gm37168	19.5644	6.37958	35.8332	23.2902
Gm37274	26.9799	10.5128	13.2936	13.6479
Gm37303	15.9077	4.85258	8.91414	3.31239
Gm37309	37.4945	19.6029	16.2195	14.1059
Gm37310	68.611	30.533	51.9121	11.385
Gm37352	436.715	202	165.503	129.548
Gm37893	62.2895	28.3819	23.747	28.7063
Gm38190	68.4882	40.7153	23.2165	22.1049
Gm38220	49.4576	20.528	7.87671	7.29672
Gm38372	91.192	39.9082	60.7964	17.7319
Gm38375	18.3996	7.72585	10.358	5.25314
Gm42047	1031.52	389.103	480.646	281.002
Gm42664	88.9645	33.6697	26.2421	12.8566
Gm42748	83.54	43.987	31.672	21.5801
Gm42979	78.4916	38.8463	32.6842	32.2213
Gm43039	18.9233	7.39969	5.9916	3.85451
Gm43080	33.1652	12.992	9.62949	5.74128
Gm43088	27.9723	10.1733	11.2306	7.44052
Gm43197	8.61611	3.69413	6.4542	3.29604
Gm43272	79.4061	31.6579	39.8672	23.8678
Gm43351	34.142	12.4893	30.3839	20.3113
Gm43362	37.192	14.9083	26.105	19.6088
Gm43389	27.6242	10.511	9.15847	7.03039
Gm43437	8.87646	2.90249	9.55574	6.40948
Gm43481	68.8471	33.6215	42.4424	22.8001
Gm43679	28.3642	11.568	20.0662	12.3655
Gm43693	12.2535	4.44144	4.72872	3.48179
Gm43759	99.4348	53.4574	46.0229	56.0648
Gm43858	65.1671	30.0143	27.8861	15.2705
Gm43912	32.3018	16.078	16.0639	16.7988
Gm43951	16.3627	7.66889	11.0347	6.7804
Gm44033	13.6683	4.27123	9.89535	5.31835
Gm44053	14.4021	6.60575	14.4113	11.1254
Gm44067	55.7118	27.1883	46.6098	53.1447
Gm44164	66.4417	33.8009	41.2554	26.4497
Gm44423	366.305	131.146	176.544	106.512
Gm44574	72.0936	35.7103	76.2814	42.9837
Gm45309	17.3293	7.26708	14.8205	5.60555
Gm45540	72.9251	10.5172	25.7279	11.599
Gm45743	30.2093	13.6009	17.917	11.7796
Gm45838	38.9798	16.5139	10.3166	6.58874
Gm45906	3.72699	0.316593	1.64069	1.60035
Gm5857	11.5151	3.442	13.7187	7.06821
Gm5977	3.98843	0	4.20847	2.10228
Gm8817	43.3229	23.2992	23.8607	26.7434
Gm8835	14.2189	4.42262	8.68571	6.11576
Gpr157	1417.03	740.061	1759.74	861.749
Gpr160	1643.63	758.717	1490.81	827.241
Gpr182	63.5702	30.347	42.7597	24.1782
Gpr63	6.35863	1.15932	5.93509	1.46955
Gramd1b	3987.67	1939.3	5190.81	3061.93
Grb14	56.4654	21.7569	30.7061	22.2268
Hectd2os	7.59999	2.21484	18.8286	9.50066
Hepacam2	5.60787	1.96271	5.20072	4.48271
Hey2	55.5099	23.6153	32.1849	29.53
Hist1h2ac	65.9363	21.283	22.1808	16.9102
Hist1h2bg	142.013	69.6583	52.1938	44.7952
Hist1h2bh	34.0863	14.0339	14.1672	16.2379
Hkdc1	7.84635	1.52863	4.13748	3.81807
Hlf	169.101	75.3211	73.2861	61.408
Igdcc3	22.6505	9.23391	11.9771	9.78904
Igf1os	16.0865	4.05919	16.2157	11.6987
Ighj4	49.5766	18.3462	43.9094	21.1172
Il7r	144.522	54.2822	165.659	81.1476
Insc	18.0261	2.37723	9.58078	9.41771
Insrr	7.68987	1.84772	0.72363	1.33166
Ipcef1	508.54	245.931	436.091	239.603
Irf4	683.453	257.902	571.206	302.601
Kcnh1	5.82387	1.43245	1.39967	0.606928
Kif24	276.611	141.668	191.466	102.041
Klhl30	16.3892	4.27091	7.3156	5.24034
Klhl33	127.668	47.7142	41.9855	37.1961
Kmo	120.309	52.2663	85.0943	56.3225
Knl1	704.518	378.07	423.713	201.358
Lgr6	14.4899	4.64566	5.64889	4.06667
Lmo7	75.4812	31.2755	51.98	33.4807
Lpar5	664.551	319.395	709.262	331.039
Lrrn1	50.0294	19.5045	93.4098	71.5784
Lrrn3	68.9812	32.73	43.7961	27.2853
Mab21l2	1.08617	0	8.01639	5.24034
Malat1	15919.7	8011.81	6203.44	5874.01
Mamdc2	132.989	62.1266	294.16	155.668
Map2k6	546.994	207.015	619.491	340.776
Mbd4	478.497	216.348	315.73	165.301
Mir6935	72.869	37.3483	41.9093	29.5819
Mir6942	11.0691	4.8941	14.2797	13.944
Mir7060	46.8582	15.9124	34.4848	29.6474
Mmp28	168.136	69.8337	149.545	76.9943
Mmrn1	197.209	95.9014	80.9297	49.4087
Mob3b	241.163	125.328	183.994	100.126
Ms4a14	563.47	207.918	288.582	147.853
Mybl1	83.9923	42.1199	55.5318	27.3346
Mybpc1	51.8887	13.8172	31.4247	15.1015
Naaladl1	25.126	9.02557	12.3618	5.65165
Nat8f2	4.40486	0.892066	0.917061	0.311047
Nkx6-1	14.3186	3.90661	10.6507	8.92898
Nlrc4	541.879	260.254	385.632	268.555
Nup210l	44.9954	15.2753	22.2166	19.4627
Nxpe5	206.271	76.0289	125.381	54.805
Olfml2a	264.19	114.494	142.16	94.5959
Otof	5.67517	0.90044	2.14537	2.01167
Pax3	0.999135	0.316593	14.4451	10.4371
Pcdh18	140.637	59.7389	92.8108	76.0713
Phf21b	144.008	66.3981	104.627	91.7984
Pik3c2b	670.948	317.359	684.425	346.68
Pkd1l1	12.0663	1.59003	8.0552	5.6219
Pla2r1	28.4574	11.0596	13.1158	16.9244
Plscr4	19.381	8.24655	13.5789	6.05392
Plxnd1	6326.04	3158.91	4340.09	2408.78
Ptgdr	12.6847	4.19105	1.13622	2.33788
Ptger3	59.519	22.6595	79.0872	42.7104
Ptprb	1754.48	714.016	1296.27	613.721
Rad54b	443.552	222.077	234.463	113.485
Ranbp3l	167.086	90.8692	222.502	107.039
Rbm11	3.95037	0.848602	3.26194	2.04122
Ret	119.332	57.5941	100.517	55.1986
Rho	7.93455	2.74316	7.39721	5.07664
Rpgrip1	17.2206	5.72055	9.85009	9.12105
Rsg1	6.1055	1.79338	3.89348	0.586834
Samd11	74.404	26.9784	61.5666	24.6401
Sbspon	9.50753	3.81218	12.8752	8.45049
Scel	32.6284	15.1141	32.5618	13.5835
Scn7a	6.49636	1.69546	5.79507	2.51832
Serpinb1c	21.3466	6.98724	17.9626	14.501
Serpind1	61.845	26.3147	19.5687	26.3128
Skida1	23.8914	6.87638	17.7078	14.0161
Slc26a11	715.563	329.808	464.506	329.093
Slit2	125.738	51.6408	40.564	42.6384
Sned1	389.143	211.503	165.563	118.167
Snhg14	13.3909	6.63746	10.4251	9.44077
Sp7	7.81034	1.21203	4.15989	1.8913
Spata25	16.4162	3.12116	13.8001	7.42259
Spic	95.272	36.2249	77.9131	74.3298
Spon2	34.6757	15.862	12.1086	6.33264
Tbc1d4	2441.17	1256.56	2411.5	1327.02
Tbx18	125.956	69.3898	55.2799	38.1793
Tbx6	186.1	99.531	157.637	130.522
Tcf7	228.319	114.034	125.598	72.6729
Tchh	13.5273	6.34286	8.60212	8.77552
Tead4	31.9417	12.522	15.5368	16.1918
Tfap2b	25.4174	15.3141	26.6403	19.6904
Ticrr	823.985	385.364	446.601	230.563
Tll1	27.8841	15.6052	7.71066	6.60272
Trerf1	179.669	96.0971	166.526	88.5261
Trim63	92.6392	36.482	137.126	90.5851
Trp53cor1	95.3105	46.2345	119.519	90.3595
Tspan10	27.7402	7.48857	35.5693	17.9395
Wnt9a	30.8222	11.5326	11.5481	10.579
Wscd2	9.61794	3.79543	5.60715	2.96037
Xkrx	32.6406	16.5984	32.1407	15.8215
Zan	6.72361	0.90044	2.31694	1.61551
Zfhx2os	9.21047	5.06093	7.82585	4.33182
Zfhx4	39.5555	12.3878	15.3687	15.8556
Zfp469	9.76803	3.69663	12.1571	5.39339
Zfp521	127.54	68.859	106.018	52.4469
Zfp536	15.8598	7.06503	11.1074	8.46093
Zfp820	49.0259	25.8592	53.8287	23.8786
Zgrf1	522.274	242.876	295.127	167.648
Zic5	49.1015	22.8546	27.7733	17.7569
Zscan30	26.0878	12.6705	16.4955	15.9501
