# Supplementary material for: A unique cerebellar pattern of microglia activation in a mouse model of encephalopathy of prematurity
Source: Glia. 2022 May 17;70(9):1699–719. doi: 10.1002/glia.24190 (PMC9545095; doi:10.1002/glia.24190)
Supplement: Supplementary file 12 — Table S6 Outputs from the cluster‐based gene analysis. [file GLIA-70-1699-s003.xlsx]

## Sheet: Feuil1
CLUSTER 1
Term	Count	%	PValue	Genes	List Total	Pop Hits	Fold Enrichment	Benjamini Pvalue
GO:0006954~inflammatory response	32	8.83978	6.36535e-15	CCL12, CXCL9, C5AR2, C5AR1, IL1F9, FPR2, CXCL3, MEFV, THBS1, CX3CL1, C3, S100A7A, CCL8, CCL5, FFAR2, CCL17, CCR2, GBP5, CCL22, ANXA1, NOS2, ACOD1, SELP, IL6, CXCL11, KIT, LTB4R1, CHIL1, PPARG, ADAM8, HC, ACKR1	290	344	5.80016	5.88795e-12
GO:0002376~immune system process	30	8.28729	4.06434e-12	HP, NLRC5, IL4RA, IL1F9, MEFV, C3, LGALS3, FFAR2, KCNN4, CD300LF, PGLYRP1, CD55, ZBP1, EOMES, GBP5, H2-EB1, ANXA1, ACOD1, SERPINA3G, H2-AA, IIGP1, FGR, CLEC4D, OAS3, IL2RA, LCN2, HC, CLEC4E, LTF, H2-AB1	290	383	4.88395	2.50634e-09
GO:0006955~immune response	25	6.90608	1.31349e-11	CCL12, CXCL9, CSF3, CTSW, CXCL3, THBS1, CX3CL1, CCL8, NFIL3, CCL5, CCL17, CCR2, TGTP2, H2-EB1, CCL22, TGTP1, TNFSF14, PPBP, H2-AA, IL6, CXCL11, OAS3, IL2RA, CLEC4E, H2-AB1	290	272	5.73086	6.07489e-09
GO:0008284~positive regulation of cell proliferation	22	6.07735	0.000181791	CSF3, PDGFA, HTR2A, THBS1, FGF2, AREG, EGFR, CTGF, PLAC8, LGALS3, IL6, FABP4, CCND1, ADORA2B, MYC, PDGFC, KIT, CXCR2, PROK2, TIMP1, CAMP, BCL2L1	290	542	2.53088	0.0134525
GO:0070374~positive regulation of ERK1 and ERK2 cascade	20	5.52486	1.8816e-10	CCL12, CCL22, C5AR2, C5AR1, PDGFA, HTR2A, FGF2, EGFR, CX3CL1, CTGF, C3, IL6, CCL8, GLIPR2, CCL5, PDGFC, CHIL1, NOX4, CCL17, CD44	290	188	6.63316	6.96191e-08
GO:0071346~cellular response to interferon-gamma	19	5.24862	1.62573e-17	GBP6, GBP5, CCL12, GBP8, CCL22, GBP7, NOS2, ACOD1, CX3CL1, CCL8, GBP10, MYC, CCL5, IL12RB1, GBP2, CCL17, GBP4, H2-AB1, GBP3	290	68	17.4218	3.0076e-14
GO:0010628~positive regulation of gene expression	18	4.97238	0.000249017	VDR, PLAUR, PAWR, KLF4, FGF2, CTGF, OLFM1, IL6, GJA1, CDH3, CDK6, NFIL3, CCL5, KIT, LCN2, LDLR, MET, CD44	290	399	2.81286	0.0161701
GO:0045087~innate immune response	18	4.97238	0.000253478	ZBP1, ANXA1, NLRC5, ACOD1, IL1F9, MEFV, IIGP1, C3, FGR, LGALS3, CLEC4D, OAS3, LCN2, HC, CLEC4E, PGLYRP1, CD55, CAMP	290	400	2.80583	0.0161701
GO:0006935~chemotaxis	16	4.41989	6.52976e-10	CCL12, CXCL9, CCL22, C5AR2, C5AR1, FPR2, CXCL3, CX3CL1, CXCL11, CCL8, CCL5, KIT, CXCR2, PROK2, CCL17, CCR2	290	118	8.45447	2.01334e-07
GO:0071356~cellular response to tumor necrosis factor	15	4.14365	2.4125e-09	CCL12, CCL22, VCAM1, ACOD1, THBS1, CX3CL1, IL6, CCL8, FABP4, CCL5, OCSTAMP, CHIL1, LCN2, CCL17, CAMP	290	110	8.50251	4.95904e-07
GO:0019221~cytokine-mediated signaling pathway	14	3.8674	6.45964e-07	CCL12, IL1RN, CISH, IL1F9, RTN4RL2, IFNLR1, IIGP1, CX3CL1, SOCS2, IL6, KIT, IL2RB, CD44, CCR2	290	146	5.97893	7.96689e-05
GO:0030593~neutrophil chemotaxis	13	3.59116	8.66346e-10	CCL12, CCL22, C5AR1, PPBP, TREM3, CXCL3, TREM1, CX3CL1, LGALS3, CCL8, CCL5, CXCR2, CCL17	290	69	11.7474	2.13177e-07
GO:0045766~positive regulation of angiogenesis	13	3.59116	5.49617e-07	C5AR1, THBS1, FGF2, CX3CL1, RUNX1, C3, LGALS3, CCL5, CXCR2, CHIL1, CYP1B1, HC, CAMP	290	121	6.69895	7.2628e-05
GO:0042127~regulation of cell proliferation	13	3.59116	0.000304393	CXCL9, ANXA1, NOS2, ADAM33, IL4RA, PPBP, CXCL3, KLF4, EGFR, FGR, IL6, CXCL11, CDK6	290	227	3.5708	0.0175977
GO:0070098~chemokine-mediated signaling pathway	12	3.31492	9.21846e-10	CXCL9, CXCL11, CCL12, CCL8, CCL22, CCL5, PPBP, ACKR1, CXCL3, CCL17, CX3CL1, CCR2	290	55	13.604	2.13177e-07
GO:0071347~cellular response to interleukin-1	12	3.31492	5.66604e-08	IL6, CCL12, CCL8, CCL22, CCL5, MYC, LCN2, CHIL1, ACOD1, CCL17, CX3CL1, CAMP	290	80	9.35276	8.06321e-06
GO:0032496~response to lipopolysaccharide	12	3.31492	0.000339397	THBD, CXCL9, CXCL11, WFDC21, VCAM1, NOS2, NOCT, PALM3, C5AR1, ACOD1, PPBP, CXCL3	290	197	3.79807	0.0184672
GO:0050729~positive regulation of inflammatory response	11	3.03867	5.63703e-08	CCL12, CCL8, FABP4, CCL5, ADAM8, LDLR, EGFR, CX3CL1, CCR2, TGM2, IL17RA	290	63	10.8868	8.06321e-06
GO:0035458~cellular response to interferon-beta	10	2.76243	1.34504e-08	GBP6, TGTP2, TGTP1, IFI204, IFI205, ACOD1, IFI47, GBP2, IIGP1, GBP3	290	41	15.2077	2.48832e-06
GO:0060326~cell chemotaxis	10	2.76243	4.17544e-06	CXCL9, CXCL11, CCL12, CCL8, VCAM1, CCL22, C5AR2, KIT, FPR2, CX3CL1	290	78	7.99381	0.000454386
GO:0051897~positive regulation of protein kinase B signaling	10	2.76243	2.51155e-05	IL6, CSF3, F10, CHIL1, NOX4, PDGFA, ADAM8, THBS1, FGF2, EGFR	290	97	6.42801	0.00244545
GO:0042832~defense response to protozoan	9	2.48619	1.66736e-08	GBP6, BATF2, IL6, GBP10, GBP7, IL4RA, GBP2, IIGP1, GBP3	290	30	18.7055	2.8042e-06
GO:0050728~negative regulation of inflammatory response	9	2.48619	7.57217e-05	MIR147, CTLA2A, NT5E, NLRP12, IL2RA, ACOD1, MEFV, PGLYRP1, CD44	290	87	6.45018	0.00636751
GO:0050830~defense response to Gram-positive bacterium	9	2.48619	0.00012152	GBP6, FGR, GBP10, GBP7, C5AR1, GBP2, PGLYRP1, CAMP, GBP3	290	93	6.03404	0.00977447
GO:0002548~monocyte chemotaxis	8	2.20994	2.94009e-06	LGALS3, CCL12, CCL8, ANXA1, CCL22, CCL17, CX3CL1, CCR2	290	40	12.4703	0.000339947
GO:0007200~phospholipase C-activating G-protein coupled receptor signaling pathway	8	2.20994	4.63656e-05	C5AR2, P2RY2, C5AR1, LTB4R1, CXCR2, FPR2, HTR2A, TGM2	290	60	8.31356	0.00428881
GO:0043434~response to peptide hormone	8	2.20994	0.000163928	GJA1, ANXA1, SERPINA3F, TIMP1, SERPINA3G, AREG, SERPINA3I, CTGF	290	73	6.83307	0.0126361
GO:0048661~positive regulation of smooth muscle cell proliferation	8	2.20994	0.00029066	IL6, CCL5, MYC, THBS1, FGF2, EGFR, CX3CL1, TGM2	290	80	6.23517	0.0173458
GO:0009615~response to virus	8	2.20994	0.000392565	TGTP2, CDK6, TGTP1, CCL5, OAS3, TBX21, LCN2, BCL2L1	290	84	5.93826	0.0207499
GO:0042060~wound healing	8	2.20994	0.000774927	IL6, CDH3, WNT5B, ADRB1, TIMP1, FGF2, EGFR, CX3CL1	290	94	5.30653	0.0349662
GO:0048247~lymphocyte chemotaxis	7	1.9337	1.21908e-05	CCL12, CCL8, CCL22, CCL5, ADAM8, CCL17, CX3CL1	290	33	13.2261	0.00125294
GO:0043406~positive regulation of MAP kinase activity	7	1.9337	0.000214619	PDGFC, KIT, NOX4, PDGFA, HTR2A, FGF2, EGFR	290	54	8.08263	0.0147054
GO:0070301~cellular response to hydrogen peroxide	7	1.9337	0.000289719	IL6, TRPC6, ANXA1, IL18RAP, LCN2, CYP1B1, KLF4	290	57	7.65723	0.0173458
GO:0034341~response to interferon-gamma	6	1.65746	5.03157e-05	TGTP2, H2-EB1, TGTP1, CCL5, MEFV, H2-AA	290	26	14.3889	0.00443257
GO:0045740~positive regulation of DNA replication	6	1.65746	0.000589854	IL6, PDGFC, PDGFA, AREG, MET, EGFR	290	43	8.70024	0.0294927
GO:0045600~positive regulation of fat cell differentiation	6	1.65746	0.00108088	WNT5B, NOCT, ZBTB16, SH3PXD2B, PPARG, HTR2A	290	49	7.6349	0.0476104
GO:1901741~positive regulation of myoblast fusion	5	1.38122	0.000204968	EHD1, CXCL9, CCL8, TNFSF14, IL4RA	290	19	16.4083	0.0145842
GO:0010575~positive regulation of vascular endothelial growth factor production	5	1.38122	0.00052765	C3, ADORA2B, C5AR1, CYP1B1, HC	290	24	12.9899	0.0271153
GO:0001895~retina homeostasis	5	1.38122	0.000620311	CDH3, TULP1, SLC28A2, SLC28A3, LTF	290	25	12.4703	0.0301994
GO:0044406~adhesion of symbiont to host	4	1.10497	0.00031604	GBP6, GBP7, GBP2, GBP3	290	9	27.7119	0.0177174
GO:2000660~negative regulation of interleukin-1-mediated signaling pathway	3	0.828729	0.000755653	IL6, IL1RN, IL1R2	290	3	62.3517	0.0349489
GO:0033031~positive regulation of neutrophil apoptotic process	3	0.828729	0.000755653	HCAR2, ANXA1, CD44	290	3	62.3517	0.0349489
CLUSTER 2
Term	Count	%	PValue	Genes	List Total	Pop Hits	Fold Enrichment	Benjamini
GO:0051607~defense response to virus	13	10.3175	4.81072e-12	GBP2B, RSAD2, MX2, MX1, ISG15, IFIT1BL1, IFIT1, IFIT1BL2, IFIT3, IFIT2, IFIT3B, OASL1, OASL2	77	167	18.2803	2.10709e-09
GO:0002376~immune system process	11	8.73016	4.44763e-06	GBP2B, RSAD2, MX2, MX1, IRF7, TNFRSF13C, IFIT1, OASL1, IFIT3, IFIT2, OASL2	77	383	6.7445	0.000649354
GO:0045087~innate immune response	9	7.14286	0.000271221	RSAD2, MX2, MX1, IRF7, IFIT1, OASL1, IFIT3, IFIT2, OASL2	77	400	5.2837	0.0197991
GO:0009615~response to virus	8	6.34921	6.11039e-08	RSAD2, MX2, MX1, IFIT1, OASL1, IFIT3, IFIT2, OASL2	77	84	22.3649	1.33818e-05
GO:0035458~cellular response to interferon-beta	5	3.96825	2.5934e-05	GBP2B, IGTP, IRGM2, IFIT1, IFIT3	77	41	28.6379	0.00227182
GO:0035457~cellular response to interferon-alpha	4	3.1746	1.52762e-05	IFIT3B, IFIT1, IFIT3, IFIT2	77	12	78.2771	0.00167274
GO:0045071~negative regulation of viral genome replication	4	3.1746	0.000324196	RSAD2, MX2, ISG15, OASL1	77	32	29.3539	0.0202854
